# Supplementary material for: Validation of the Portuguese Version of the Short-Form Glasgow Composite Measure Pain Scale (CMPS-SF) According to COSMIN and GRADE Guidelines
Source: Animals (Basel). 2024 Mar 8;14(6):831. doi: 10.3390/ani14060831 (PMC10967594; doi:10.3390/ani14060831)
Supplement: Supplementary file 1 [file animals-14-00831-s001.zip]

Archive with 9 entries (8 files):
- Supplementary files/
- Supplementary files/Supplementary material 1 - GRADE.pdf
- Supplementary files/Supplementary material 2 - ARRIVE.pdf
- Supplementary files/Supplementary material 3 - Certificate.pdf
- Supplementary files/Supplementary material 4 - Portuguese version of CMPS-SF.pdf
- Supplementary files/Supplementary material 5 - Demographic data.pdf
- Supplementary files/Supplementary material 6 - Anesthesia and surgery protocols.xlsx
- Supplementary files/Supplementary material 7 - Table S1 Inter-rater reliability.pdf
- Supplementary files/Supplementary material 8 - Data sheet.csv
