# Supplementary material for: Validation of the Portuguese Version of the Short-Form Glasgow Composite Measure Pain Scale (CMPS-SF) According to COSMIN and GRADE Guidelines
Source: Animals (Basel). 2024 Mar 8;14(6):831. doi: 10.3390/ani14060831 (PMC10967594; doi:10.3390/ani14060831)
Supplement: Supplementary file 1 [file animals-14-00831-s001.zip › Supplementary files/Supplementary material 6 - Anesthesia and surgery protocols.xlsx]

## Sheet: Planilha1
Dog	Group	Age (months)	Weight (kg)	Gender	Surgeries	Premedication	Dose	Route	Anti-inflammatory	Dose	Route	Induction	Dose	Route	Coinduction	Dose	Route	Coinduction	Dose	Route	Coinduction	Dose	Route	Maintence	Perioperative Analgesia	Dose	Route	Regional Anesthesia	Effectiveness of regional block	Postsurgery Analgesia	Dose	Route	Anesthesia duration (min)
1	Orthopedic	8	8	male	Colocephalectomy	Methadone	0.2 mg/kg	IM	Meloxicam	0.1 mg/kg	IV	Propofol	6 mg/kg	IV	.	.	.	.	.	.	.	.	.	Isoflurane	.	.	IV	Peridural L7S1 - 0.25mL/kg bupivacaine plus 0.1 mg/kg morphine	Yes	No	.	.	145
2	Orthopedic	108	6.5	male	Right radius and ulna osteosynthesis	.	.	.	Meloxicam	0.1 mg/kg	IV	Propofol	3 mg/kg	IV	Fentanyl	2.5 µg/kg	IV	.	.	.	.	.	.	Isoflurane	Intermittent fentanyl bolus	2.5 µg/kg	IV	2 mg/kg bupivacaine plus 7 mg/kg lidocaine without vasoconstrictor - Brachial plexus	No	Morphine	0.55 mg/kg	IM	150
3	Orthopedic	24	7	female	Right colocephalectomy	Methadone	0.2 mg/kg	IM	Meloxicam	0.05 mg/kg	Oral	Propofol	6 mg/kg	IV	Fentanyl	3 µg/kg	IV	Ketamine	1 mg/kg	IV	Lidocaine	1 mg/kg	IV	Isoflurane	CRI fentanyl, ketamine and lidocaine	5 µg/kg/h, 1.2 mg/kg/h, 50µg/kg/min	IV	.	.	No	.	.	75
4	Orthopedic	24	19.5	male	Ileus femoral suture	Methadone and acepromazine	0.2 mg/kg and 0.02 mg/kg	IM	Meloxicam	0.1 mg/kg	IV	Propofol	5 mg/kg	IV	Ketamine	1 mg/kg	IV	.	.	.	.	.	.	Isoflurane	.	.	.	Peridural L7S1 - 0.25mL/kg bupivacaine plus 0.1 mg/kg morphine	Yes	No	.	.	120
5	Orthopedic	168	7.5	male	Right patelopexy	Morphine	0.5 mg/kg	IM	Meloxicam	0.1 mg/kg	IV	Propofol	5 mg/kg	IV	Ketamine	0.5 mg/kg	IV	.	.	.	.	.	.	Isoflurane	.	.	.	Peridural L7S1 - 0.25mL/kg bupivacaine plus 0.1 mg/kg morphine	Yes	No	.	.	60
6	Orthopedic	48	7.8	male	Left tibia osteosynthesis	Methadone	0.2 mg/kg	IM	Meloxicam	0.2 mg/kg	IV	Propofol	3 mg/kg	IV	Ketamine	1 mg/kg	IV	.	.	.	.	.	.	Isoflurane	.	.	.	Peridural L7S1 - 0.25mL/kg bupivacaine plus 0.1 mg/kg morphine	Yes	No	.	.	110
7	Orthopedic	6	8.4	male	Left humerus osteosynthesis	Methadone and acepromazine	0.3 mg/kg and 0.02 mg/kg	IM	Carprofen	4 mg/kg	VO	Propofol	5 mg/kg	IV	Ketamine	1 mg/kg	IV	Lidocaine	1.2 mg/kg	IV	Fentanyl	2.5µg/kg	IV	Isoflurane	.	.	.	Peridural L7S1 - 0.25mL/kg bupivacaine plus 0.1 mg/kg morphine	Yes	No	.	.	120
8	Orthopedic	10	8.5	male	Left tibia osteosynthesis	Methadone	0.3 mg/kg	IM	Meloxicam	0.1 mg/kg	IV	Propofol	6 mg/kg	IV	Ketamine	0.5 mg/kg	IV	.	.	.	.	.	.	Isoflurane	Intermittent fentanyl bolus	5 µg/kg - 2 bolus	IV	Peridural L7S1 - 0.25mL/kg bupivacaine plus 0.1 mg/kg morphine	No	No	.	.	360
9	Orthopedic	72	25	female	Left elbow arthrodesis	Methadone	0.3 mg/kg	IM	Meloxicam	0.1 mg/kg	IV	Propofol	5 mg/kg	IV	Ketamine	0.5 mg/kg	IV	.	.	.	.	.	.	Isoflurane	CRI fentanyl and ketamine	5 µg/kg/h and 1.2 mg/kg/h	IV	Brachial plexus (2 mg/kg bupivacaine plus 7mg/kg lidocaíne without vasoconstrictor)	No	Methadone	0.3 mg/kg	IV	240
10	Orthopedic	48	20	male	Right carpal arthrodesis	Methadone	0.25 mg/kg	IM	Meloxicam	0.2 mg/kg	IV	Propofol	2.5 mg/kg	IV	Ketamine	1 mg/kg	IV	.	.	.	.	.	.	Isoflurane	2.5 µg/kg, intermittent fentanyl bolus	.	.	Brachial plexus (2 mg/kg bupivacaine plus 7mg/kg lidocaíne withoout vasoconstrictor)	No	No	.	.	200
11	Orthopedic	12	20	female	Right colocephalectomy	Methadone and acepromazine	0.2 mg/kg and 0.015 mg/kg	IM	Meloxicam	0.1 mg/kg	IV	Propofol	4 mg/kg	IV	Midazolam	0.2 mg/kg	IV	.	.	.	.	.	.	Isoflurane	.	.	.	Peridural L7S1 - 0.25mL/kg bupivacaine plus 0.1 mg/kg morphine	Yes	No	.	.	375
12	Orthopedic	84	4.4	male	Ileus femoral suture	Methadone	0.22 mg/kg	IM	Meloxicam	0.1 mg/kg	IV	Propofol	5 mg/kg	IV	Ketamine	1 mg/kg	IV	.	.	.	.	.	.	Isoflurane	.	.	.	Peridural L7S1 - 0.25mL/kg bupivacaine plus 0.1 mg/kg morphine	Yes	No	.	.	135
13	Orthopedic	12	5.1	male	Left trochleoplasty	Morphine	0.5 mg/kg	IM	Meloxicam	0.05 mg/kg	Oral	Propofol	5 mg/kg	IV	.	.	.	.	.	.	.	.	.	Isoflurane	.	.	.	Peridural L7S1 - 0.25mL/kg bupivacaine plus 0.1 mg/kg morphine	Yes	No	.	.	265
14	Orthopedic	12	11	female	Right femur osteosynthesis	Methadone	0.2 mg/kg	IM	Meloxicam	0.1 mg/kg	IV	Propofol	3 mg/kg	IV	Ketamine	1 mg/kg	IV	Midazolam	0.2 mg/kg	IV	.	.	.	Isoflurane	.	.	.	Peridural L7S1 - 0.25mL/kg bupivacaine plus 0.1 mg/kg morphine	Yes	No	.	.	120
15	Orthopedic	36	6.45	female	Left trochleoplasty	Morphine	0.5 mg/kg	IM	Meloxicam	0.1 mg/kg	IV	Propofol	3 mg/kg	IV	Ketamine	1 mg/kg	IV	Fentanyl	2.5 µg/kg	IV	.	.	.	Isoflurane	.	.	.	Peridural L7S1 - 0.25mL/kg bupivacaine plus 0.1 mg/kg morphine	Yes	No	.	.	60
16	Orthopedic	60	10	female	Right tibia osteosynthesis	Methadone	0.2 mg/kg	IM	Meloxicam	0.05 mg/kg	VO	Propofol	3 mg/kg	IV	Ketamine	1 mg/kg	IV	Fentanyl	2.5 µg/kg	IV	.	.	.	Isoflurane	CRI fentanyl	10 µg/kg/h	IV	Sciatic and femoral nerve blocks - 0.3mL/kg/LOC bupivacaine	No	Methadone	0.25 mg/kg	IV	360
17	Orthopedic	7	9.7	male	Right colocephalectomy	Morphine	0.7 mg/kg	IM	Meloxicam	0.1 mg/kg	IV	Propofol	5 mg/kg	IV	.	.	.	.	.	.	.	.	.	Isoflurane	.	.	.	Peridural L7S1 - 0.25mL/kg bupivacaine plus 0.1 mg/kg morphine	Yes	No	.	.	260
18	Orthopedic	7	17.8	male	Right metatarsal osteosynthesis	Morphine, acepromaine and midazolam	0.5 mg/kg, 0.02 mg/kg and 0.5 mg/kg	IM	Meloxicam	0.2 mg/kg	IV	Propofol	4 mg/kg	IV	Fentanyl	2.5 µg/kg	IV	.	.	.	.	.	.	Isoflurane	Intermittent fentanyl bolus	2.5 µg/kg	IV	Sciatic and femoral nerve blocks - 0.3mL/kg/LOC bupivacaine	No	No	.	.	190
19	Orthopedic	180	2.5	male	Right colocephalectomy	Morphine	0.5 mg/kg	IM	Meloxicam	0.05 mg/kg	IV	Propofol	3 mg/kg	IV	Fentanyl	2.5 µg/kg	IV	.	.	.	.	.	.	Isoflurane	.	.	.	Peridural L7S1 - 0.25mL/kg bupivacaine plus 0.1 mg/kg morphine	Yes	No	.	.	40
20	Orthopedic	4	2.4	female	Right radius and ulna osteosynthesis	Morphine	0.6 mg/kg	IM	Meloxicam	0.1 mg/kg	IV	Propofol	5 mg/kg	IV	.	.	.	.	.	.	.	.	.	Isoflurane	.	.	.	Brachial plexus (2 mg/kg bupivacaine plus 7mg/kg lidocaíne withoout vasoconstrictor)	Yes	Morphine	0.25 mg/kg	IM	220
21	Soft Tissue	168	2.8	female	Mastectomy and ovariosalpingohysterectomy	Morphine	0.7 mg/kg	IM	Meloxicam	0.1 mg/kg	IV	Propofol	3 mg/kg	IV	Ketamine	1 mg/kg	IV	Fentanyl	2.5 µg/kg	IV	.	.	.	Isoflurane	CRI fentanyl and ketamine	5 µg/kg/h and 1.2 mg/kg/h	IV	Splashblock (2 mg/kg bupivacaine)	Yes	No	.	.	90
22	Soft Tissue	24	22	female	Ovariosalpingohysterectomy	Morphine and atropine	0.5 mg/kg and 0.022 mg/kg	IM	Meloxicam	0.1 mg/kg	IV	Propofol	5 mg/kg	IV	.	.	.	.	.	.	.	.	.	Isoflurane	Intermittent fentanyl bolus	2.5 µg/kg	IV	Intraperitoneal block (10 mg/kg lidocaine without vasoconstrictor)	Yes	No	.	.	30
23	Soft Tissue	8	14.5	female	Ovariosalpingohysterectomy	Morphine and atropine	0.5 mg/kg and 0.022 mg/kg	IM	Meloxicam	0.1 mg/kg	IV	Propofol	5 mg/kg	IV	.	.	.	.	.	.	.	.	.	Isoflurane	Intermittent fentanyl bolus	2.5 µg/kg	IV	Intraperitoneal block (10 mg/kg lidocaine without vasoconstrictor)	Yes	No	.	.	20
24	Soft Tissue	144	23	female	Mastectomy and ovariosalpingohysterectomy	Morphine	0.7 mg/kg	IM	Meloxicam	0.1 mg/kg	IV	Propofol	5 mg/kg	IV	Ketamine	1 mg/kg	IV	Fentanyl	2.5 µg/kg	IV	.	.	.	Isoflurane	CRI fentanyl and ketamine	5 µg/kg/h and 1.2 mg/kg/h	IV	.	.	No	.	.	120
25	Soft Tissue	12	23	female	Mvariosalpingohysterectomy	Morphine and atropine	0.5 mg/kg and 0.022 mg/kg	IM	Meloxicam	0.1 mg/kg	IV	Propofol	5 mg/kg	IV	.	.	.	.	.	.	.	.	.	Isoflurane	bolus fenta intermitente 2.5ug/kg	.	IV	Intraperitoneal block (10 mg/kg lidocaine without vasoconstrictor)	Yes	No	.	.	40
26	Soft Tissue	36	7.2	male	Cystotomy	Morphine	0.6 mg/kg	IM	Meloxicam	0.05 mg/kg	IV	Propofol	6 mg/kg	IV	Ketamine	1 mg/kg	IV	.	.	.	.	.	.	Isoflurane	CRI fentanyl and ketamine	5 µg/kg/h and 1.2 mg/kg/h	IV	.	.	Morphine	0.3 mg/kg	IM	120
27	Soft Tissue	72	40	female	Mastectomy and ovariosalpingohysterectomy	Morphine and acepromazine	0.5 mg/kg and 0.03 mg/kg	IM	Meloxicam	0.2 mg/kg	IV	Propofol	3 mg/kg	IV	Ketamine	1 mg/kg	IV	Fentanyl	2.5 µg/kg	IV	Lidocaine	1.2 mg/kg	IV	Isoflurane	CRI fentanyl, ketamine and lidocaine	5 µg/kg/h, 1.2 mg/kg/h and 50 µg/kg/min	IV	.	.	No	.	.	80
28	Soft Tissue	108	5	female	Mastectomy and ovariosalpingohysterectomy	Morphine and acepromazine	0.5 mg/kg and 0.01 mg/kg	IM	.	.	IV	Propofol	2 mg/kg	IV	Ketamine	0.5 mg/kg	IV	Fentanyl	2.5 µg/kg	IV	Lidocaine	1.2 mg/kg	IV	Isoflurane	CRI fentanyl, ketamine and lidocaine	5 µg/kg/h, 1.2 mg/kg/h and 50 µg/kg/min	IV	.	.	No	.	.	90
29	Soft Tissue	6	13	female	Ovariosalpingohysterectomy	Morphine	0.5 mg/kg	IM	Meloxicam	0.1 mg/kg	IV	Propofol	5 mg/kg	IV	Ketamine	1 mg/kg	IV	.	.	.	.	.	.	Isoflurane	.	.	.	Intraperitoneal block (2 mg/kg lidocaine without vasoconstrictor)	Yes	No	.	.	30
30	Soft Tissue	168	10.5	female	Cystotomy	Morphine and acepromazine	0.5 mg/kg and 0.02 mg/kg	IM	Meloxicam	0.1 mg/kg	IV	Propofol	2 mg/kg	IV	Fentanyl	5 µg/kg	IV	.	.	.	.	.	.	Isoflurane	CRI fentanyl	5 µg/kg/h	IV	Intraperitoneal block (2 mg/kg lidocaine without vasoconstrictor)	.	No	.	.	60
31	Soft Tissue	36	19	male	Orchiectomy	Morphine and acepromazine	0.5 mg/kg and 0.02 mg/kg	IM	Meloxicam	0.1 mg/kg	IV	Propofol	3 mg/kg	IV	.	.	.	.	.	.	.	.	.	Isoflurane	.	.	.	Intratesticular (2 mg/kg bupivacaine)	Yes	No	.	.	15
32	Soft Tissue	84	45	female	Mastectomy	Morphine and acepromazine	0.5 mg/kg and 0.02 mg/kg	IM	.	.	IV	Propofol	3 mg/kg	IV	Ketamine	1 mg/kg	IV	Fentanyl	2.5 µg/kg	IV	Lidocaine	1.2 mg/kg	IV	Isoflurane	CRI fentanyl, ketamine and lidocaine	5 µg/kg/h, 1.2 mg/kg/h and 50 µg/kg/min	IV	Splashblock (2 mg/kg bupivacaine)	Yes	No	.	.	150
33	Soft Tissue	24	15	male	Orchiectomy	Morphine and acepromazine	0.5 mg/kg and 0.03 mg/kg	IM	Meloxicam	0.1 mg/kg	IV	Propofol	3 mg/kg	IV	.	.	.	.	.	.	.	.	.	Isoflurane	.	.	.	Intratesticular (5 mg/kg bupivacaine)	Yes	No	.	.	30
34	Soft Tissue	36	19	female	Exploratory laparotomy	Morphine	0.2 mg/kg	IM	Predinisone	0.5 mg/kg	Oral	Propofol	4 mg/kg	IV	.	.	.	.	.	.	.	.	.	Isoflurane	CRI fentanyl	5 µg/kg/h	IV	Intraperitoneal block (10 mg/kg lidocaine without vasoconstrictor)	.	No	.	.	60
35	Soft Tissue	18	22	female	Ovariosalpingohysterectomy	Morphine and atropine	0.5 mg/kg and 0.022 mg/kg	IM	Meloxicam	0.1 mg/kg	IV	Propofol	5 mg/kg	IV	.	.	.	.	.	.	.	.	.	Isoflurane	.	.	.	Intraperitoneal block (10 mg/kg lidocaine without vasoconstrictor)	.	No	.	.	30
36	Soft Tissue	156	10.6	female	Mastectomy and ovariosalpingohysterectomy	Morphine	0.5 mg/kg	IM	.	.	IV	Propofol	5 mg/kg	IV	Ketamine	1 mg/kg	IV	Fentanyl	5 µg/kg	IV	.	.	.	Isoflurane	CRI fentanyl, ketamine and lidocaine	5 µg/kg/h, 1.2 mg/kg/h and 50 µg/kg/min	IV	Splashblock (4 mg/kg bupivacaine)	Yes	No	.	.	65
37	Soft Tissue	108	24	female	Mastectomy and ovariosalpingohysterectomy	Morphine and acepromazine	0.5 mg/kg and 0.02 mg/kg	IM	.	.	IV	Propofol	2 mg/kg	IV	Ketamine	0.5 mg/kg	IV	Fentanyl	2.5 µg/kg	IV	Lidocaine	1.2 mg/kg	IV	Isoflurane	CRI fentanyl, ketamine and lidocaine	5 µg/kg/h, 1.2 mg/kg/h and 50 µg/kg/min	IV	Splashblock (4 mg/kg lidocaine without vasoconstrictor)	Yes	No	.	.	150
38	Soft Tissue	144	7.1	female	Mastectomy	Morphine and acepromazine	0.5 mg/kg and 0.03 mg/kg	IM	.	.	IV	Propofol	2 mg/kg	IV	Ketamine	0.5 mg/kg	IV	Fentanyl	2.5 µg/kg	IV	Lidocaine	1.2 mg/kg	IV	Isoflurane	CRI fentanyl, ketamine and lidocaine	5 µg/kg/h, 1.2 mg/kg/h and 50 µg/kg/min	IV	Splashblock (4 mg/kg bupivacaine)	.	No	.	.	120
39	Soft Tissue	36	27	male	Orchiectomy	Morphine and acepromazine	0.5 mg/kg and 0.03 mg/kg	IM	Meloxicam	0.1 mg/kg	IV	Propofol	5 mg/kg	IV	.	.	.	.	.	.	.	.	.	Isoflurane	.	.	.	Intratesticular (5 mg/kg lidocaine without vasoconstrictor)	Yes	No	.	.	15
40	Soft Tissue	96	5.4	female	Mastectomy	Morphine and acepromazine	0.5 mg/kg and 0.03 mg/kg	IM	.	.	IV	Propofol	3 mg/kg	IV	Ketamine	1 mg/kg	IV	Fentanyl	2.5 µg/kg	IV	Lidocaine	1.2 mg/kg	IV	Isoflurane	CRI fentanyl, ketamine and lidocaine	5 µg/kg/h, 1.2 mg/kg/h and 50 µg/kg/min	IV	Splashblock (4 mg/kg lidocaine without vasoconstrictor)	.	No	.	.	60
41	Soft Tissue	36	20	female	Reconstructive surgery (flap and graft)	Morphine	0.7 mg/kg	IM	Meloxicam	0.05 mg/kg	IV	Propofol	1 mg/kg	IV	Ketamine	1 mg/kg	IV	Fentanyl	2.5 µg/kg	IV	.	.	.	Isoflurane	CRI fentanyl, ketamine and lidocaine	5 µg/kg/h, 1.2 mg/kg/h and 50 µg/kg/min	IV	.	.	Morphine	0.5 mg/kg	IM	240
42	Soft Tissue	120	7	female	Mastectomy	Morphine and acepromazine	0.5 mg/kg and 0.03 mg/kg	IM	.	.	IV	Propofol	3 mg/kg	IV	Ketamine	1 mg/kg	IV	Fentanyl	2.5 µg/kg	IV	Lidocaine	1.2 mg/kg	IV	Isoflurane	CRI fentanyl, ketamine and lidocaine	5 µg/kg/h, 1.2 mg/kg/h and 50 µg/kg/min	IV	Splashblock (4 mg/kg lidocaine without vasoconstrictor)	.	No	.	.	45
