# Supplementary material for: Validation of the Portuguese Version of the Short-Form Glasgow Composite Measure Pain Scale (CMPS-SF) According to COSMIN and GRADE Guidelines
Source: Animals (Basel). 2024 Mar 8;14(6):831. doi: 10.3390/ani14060831 (PMC10967594; doi:10.3390/ani14060831)
Supplement: Supplementary file 1 [file animals-14-00831-s001.zip › Supplementary files/Supplementary material 8 - Data sheet.csv]

animal	video	observer	moment	phase	rescue.opinion	nrs	sds	vas	abbreviated.sedation.scale	cmps-sf(a.i)	cmps-sf(a.ii)	cmps-sf(b.iii)	cmps-sf(civ)	cmps-sf(d.v)	cmps-sf(dvi)	cmps-sf.total
39	3	ARO	m1	1	0	1	1	0	0	1	0	0	0	0	1	2
32	6	ARO	m2	1	1	4	2	28	1	0	0	3	4	0	3	10
23	7	ARO	m3	1	1	7	3	54	5	0	0	3	0	4	4	11
10	8	ARO	m3	1	1	7	3	51	6	0	0	NA	4	4	3	11
48	9	ARO	m1	1	0	1	1	0	0	0	0	0	0	0	1	1
18	10	ARO	m1	1	0	3	1	0	0	0	0	NA	1	0	0	1
34	11	ARO	m3	1	0	1	1	0	0	0	0	0	0	0	0	0
16	13	ARO	m2	1	1	5	2	43	3	1	0	NA	5	1	3	10
49	16	ARO	m2	1	0	1	1	0	0	0	0	0	0	0	0	0
33	18	ARO	m3	1	1	5	2	33	2	0	0	2	2	2	3	9
6	20	ARO	m4	1	0	1	1	0	6	0	0	NA	0	1	0	1
39	23	ARO	m4	1	0	1	1	0	0	0	0	0	0	0	1	1
36	24	ARO	m4	1	0	1	1	0	2	0	0	3	0	0	0	3
17	26	ARO	m2	1	1	5	2	45	5	0	0	NA	5	1	3	9
6	29	ARO	m1	1	1	7	3	61	6	0	0	NA	0	2	3	5
11	33	ARO	m2	1	0	2	1	22	0	1	0	NA	1	0	2	4
1	34	ARO	m4	1	1	4	2	33	4	0	0	NA	1	1	0	2
33	36	ARO	m1	1	0	1	1	0	0	0	0	0	0	0	1	1
28	37	ARO	m2	1	1	7	3	58	3	2	0	3	5	1	3	14
40	38	ARO	m4	1	0	1	1	0	0	0	0	3	0	0	3	6
17	39	ARO	m4	1	0	3	2	21	2	0	0	NA	1	0	0	1
33	40	ARO	m2	1	0	1	1	0	2	1	0	2	0	1	3	7
13	41	ARO	m3	1	0	2	1	4	10	0	0	NA	0	4	3	7
35	43	ARO	m4	1	0	1	1	0	0	0	0	0	0	0	0	0
41	44	ARO	m3	1	0	5	2	43	8	2	0	3	0	4	4	13
9	48	ARO	m1	1	1	5	2	43	5	0	0	NA	1	0	3	4
5	49	ARO	m1	1	1	4	2	30	1	0	0	NA	1	0	0	1
30	51	ARO	m4	1	0	1	1	0	1	0	0	0	3	1	0	4
47	52	ARO	m2	1	0	1	1	0	0	0	0	0	0	0	0	0
34	55	ARO	m1	1	0	1	1	0	0	0	0	0	0	0	0	0
9	57	ARO	m2	1	1	9	4	76	10	3	1	NA	5	4	4	17
35	59	ARO	m1	1	0	1	1	0	0	0	0	0	0	0	0	0
24	60	ARO	m1	1	0	1	1	0	0	0	0	0	0	0	0	0
2	61	ARO	m3	1	1	10	4	83	10	0	0	NA	5	4	4	13
7	65	ARO	m1	1	0	2	1	10	0	0	0	NA	0	0	0	0
32	66	ARO	m3	1	1	6	3	48	5	0	0	3	5	1	3	12
35	69	ARO	m3	1	1	6	3	53	7	0	0	3	0	3	3	9
44	70	ARO	m2	1	1	4	2	31	4	0	0	3	0	3	3	9
49	72	ARO	m1	1	0	1	1	0	0	0	0	0	0	0	0	0
21	74	ARO	m4	1	1	5	2	39	2	1	0	3	2	1	3	10
4	78	ARO	m1	1	0	3	2	28	1	0	0	NA	1	1	0	2
13	80	ARO	m1	1	1	5	2	46	4	0	4	NA	0	1	0	5
42	82	ARO	m2	1	1	10	4	83	9	0	0	4	5	4	4	17
51	83	ARO	m3	1	0	1	1	0	0	0	0	0	0	0	1	1
2	84	ARO	m1	1	1	8	4	63	6	0	0	NA	5	3	3	11
24	85	ARO	m3	1	1	8	4	66	8	0	0	3	5	3	3	14
41	86	ARO	m2	1	0	2	1	16	10	1	0	4	0	2	4	11
25	88	ARO	m4	1	0	1	1	0	2	0	0	0	0	0	1	1
2	89	ARO	m4	1	1	5	2	46	4	0	1	NA	0	2	3	6
8	91	ARO	m3	1	1	4	2	23	4	0	0	NA	3	2	3	8
32	96	ARO	m1	1	0	1	1	0	1	0	0	0	0	0	1	1
5	99	ARO	m2	1	0	2	1	9	4	0	0	NA	0	2	0	2
35	101	ARO	m2	1	1	7	3	57	7	0	0	3	0	4	3	10
29	104	ARO	m3	1	0	1	1	0	2	0	0	0	0	1	0	1
44	105	ARO	m3	1	1	4	2	33	5	0	0	3	0	3	3	9
9	106	ARO	m3	1	1	7	3	62	5	2	0	NA	5	3	4	14
17	108	ARO	m1	1	1	4	2	37	1	0	0	NA	5	0	3	8
28	109	ARO	m4	1	1	7	3	58	5	0	0	3	5	2	3	13
32	110	ARO	m4	1	0	3	2	18	0	0	0	0	1	1	1	3
36	117	ARO	m2	1	1	5	2	45	7	0	0	4	1	2	3	10
26	119	ARO	m2	1	1	8	4	66	7	0	0	4	0	4	4	12
47	120	ARO	m4	1	0	1	1	0	0	0	0	0	0	0	1	1
51	123	ARO	m2	1	0	1	1	0	0	0	0	0	0	0	1	1
46	125	ARO	m4	1	0	1	1	0	0	0	0	0	0	0	1	1
43	128	ARO	m2	1	0	2	1	1	3	0	2	2	0	2	3	9
12	129	ARO	m4	1	0	1	1	0	0	1	0	NA	0	0	1	2
24	130	ARO	m4	1	0	1	1	0	0	0	0	0	0	0	0	0
31	131	ARO	m1	1	0	1	1	0	0	0	0	0	0	0	1	1
13	137	ARO	m2	1	1	3	2	19	3	0	4	NA	4	1	0	9
7	138	ARO	m3	1	1	9	4	73	3	2	1	NA	5	3	4	15
37	139	ARO	m1	1	0	1	1	0	0	3	0	0	0	0	1	4
4	140	ARO	m4	1	1	4	2	40	4	0	2	NA	1	1	0	4
45	141	ARO	m4	1	0	1	1	0	0	0	0	0	0	0	1	1
10	142	ARO	m4	1	1	7	3	58	6	0	2	NA	4	3	3	12
29	143	ARO	m4	1	0	1	1	0	0	0	0	0	0	0	0	0
27	144	ARO	m2	1	1	7	3	62	6	0	0	3	0	4	3	10
25	145	ARO	m1	1	0	1	1	0	1	0	0	0	0	0	0	0
23	147	ARO	m2	1	1	7	3	59	8	2	1	2	5	3	3	16
16	148	ARO	m1	1	1	6	3	49	6	0	0	NA	2	3	3	8
50	149	ARO	m4	1	0	1	1	0	0	0	0	0	0	0	1	1
5	153	ARO	m3	1	0	1	1	0	0	0	0	NA	0	1	0	1
14	157	ARO	m3	1	0	3	2	22	7	0	0	NA	0	4	0	4
14	158	ARO	m4	1	1	4	2	28	1	0	0	NA	1	1	0	2
11	160	ARO	m4	1	1	5	2	48	3	2	0	NA	1	3	3	9
20	161	ARO	m4	1	0	2	1	13	7	0	0	NA	0	3	4	7
48	163	ARO	m4	1	0	1	1	0	0	0	0	0	0	0	1	1
19	165	ARO	m1	1	0	2	1	20	0	0	0	NA	1	0	0	1
17	166	ARO	m3	1	0	1	1	0	11	0	0	NA	0	4	0	4
12	169	ARO	m3	1	1	8	4	70	7	0	0	NA	4	4	3	11
15	171	ARO	m1	1	0	2	1	9	6	0	0	NA	1	1	0	2
4	172	ARO	m3	1	0	1	1	0	0	0	0	NA	0	0	0	0
18	174	ARO	m4	1	1	3	2	18	0	0	0	NA	1	0	1	2
26	175	ARO	m3	1	0	1	1	0	10	0	0	4	0	4	0	8
49	176	ARO	m4	1	0	1	1	0	0	0	0	0	0	0	1	1
52	178	ARO	m1	1	0	1	1	0	0	0	0	0	0	0	0	0
7	180	ARO	m2	1	1	7	3	57	1	3	1	NA	5	3	3	15
22	182	ARO	m2	1	0	3	1	14	1	0	0	0	0	1	0	1
14	184	ARO	m2	1	0	2	1	13	7	0	0	NA	0	4	4	8
49	185	ARO	m3	1	0	1	1	0	2	0	0	0	0	0	1	1
18	186	ARO	m3	1	0	1	1	0	11	0	0	NA	0	4	0	4
43	187	ARO	m4	1	0	2	1	0	4	0	0	2	0	1	0	3
27	188	ARO	m1	1	0	1	1	0	1	1	0	0	0	3	2	6
46	191	ARO	m3	1	0	1	1	0	0	0	0	0	0	0	0	0
39	193	ARO	m3	1	0	1	1	0	0	0	0	0	0	0	0	0
40	194	ARO	m2	1	0	1	1	0	4	0	0	0	0	1	0	1
22	195	ARO	m4	1	0	1	1	0	0	0	0	0	0	0	0	0
1	197	ARO	m1	1	0	3	2	22	1	0	1	NA	1	0	1	3
7	198	ARO	m4	1	1	4	2	30	0	0	0	NA	1	3	2	6
36	204	ARO	m1	1	0	3	1	14	5	0	0	2	0	3	0	5
1	206	ARO	m3	1	1	4	2	32	4	0	2	NA	1	1	0	4
48	207	ARO	m2	1	0	1	1	0	1	0	0	0	0	0	0	0
11	209	ARO	m3	1	1	7	3	51	3	1	1	NA	5	3	3	13
45	211	ARO	m2	1	0	1	1	0	2	0	0	0	0	0	1	1
28	214	ARO	m3	1	1	5	2	37	5	0	0	3	0	1	3	7
12	216	ARO	m1	1	0	1	1	0	0	3	0	NA	0	0	1	4
27	217	ARO	m4	1	0	1	1	0	4	0	0	0	0	1	0	1
21	218	ARO	m1	1	0	2	1	10	4	0	0	0	0	1	0	1
15	222	ARO	m3	1	0	2	1	0	9	0	0	NA	0	2	3	5
13	223	ARO	m4	1	1	5	2	35	5	0	1	NA	0	2	3	6
37	224	ARO	m2	1	1	7	3	53	8	1	0	4	5	3	3	16
38	225	ARO	m4	1	1	4	2	28	5	0	0	2	4	3	3	12
52	226	ARO	m2	1	0	1	1	0	0	0	0	0	0	0	1	1
29	227	ARO	m2	1	1	4	2	25	5	0	0	2	0	2	3	7
1	228	ARO	m2	1	1	5	2	35	5	1	0	NA	1	1	3	6
19	229	ARO	m3	1	0	2	1	13	3	0	0	NA	1	1	0	2
23	232	ARO	m4	1	0	3	1	23	0	0	1	0	1	0	0	2
20	235	ARO	m1	1	1	5	2	41	8	0	0	NA	0	3	3	6
42	238	ARO	m4	1	0	2	1	0	3	0	0	0	0	1	0	1
8	239	ARO	m1	1	0	3	1	17	1	0	0	NA	0	1	0	1
3	240	ARO	m1	1	0	3	1	22	4	0	0	NA	1	2	0	3
34	242	ARO	m4	1	0	2	1	19	2	0	0	2	0	1	0	3
45	245	ARO	m1	1	0	1	1	0	0	0	0	0	0	0	1	1
43	247	ARO	m1	1	0	1	1	0	2	0	0	2	0	1	0	3
46	248	ARO	m2	1	0	1	1	0	0	0	0	0	0	0	1	1
23	250	ARO	m1	1	0	3	1	23	0	0	0	2	0	3	3	8
41	251	ARO	m4	1	1	7	3	60	2	0	0	3	5	3	3	14
25	252	ARO	m2	1	0	3	1	17	7	0	0	3	0	4	3	10
16	253	ARO	m3	1	1	6	2	10	7	1	0	NA	5	3	3	12
31	257	ARO	m2	1	1	5	2	48	5	0	0	2	5	1	3	11
12	262	ARO	m2	1	1	5	2	44	1	0	0	NA	3	0	1	4
18	263	ARO	m2	1	1	7	3	75	4	2	1	NA	5	2	4	14
33	266	ARO	m4	1	1	4	2	40	0	0	0	0	2	0	1	3
28	268	ARO	m1	1	0	1	1	0	2	0	0	0	0	1	0	1
16	269	ARO	m4	1	1	7	3	61	5	1	1	NA	2	3	3	10
34	272	ARO	m2	1	1	5	2	51	4	0	0	2	4	1	3	10
47	274	ARO	m3	1	0	1	1	0	0	0	0	0	0	0	1	1
31	276	ARO	m3	1	0	2	1	22	3	0	0	0	0	1	3	4
27	278	ARO	m3	1	0	1	1	0	12	0	0	3	0	4	0	4
37	279	ARO	m3	1	1	8	4	83	9	0	0	4	5	4	4	17
24	281	ARO	m2	1	1	7	3	72	7	0	0	3	5	4	3	15
3	282	ARO	m3	1	1	6	3	57	4	0	0	NA	5	1	0	6
38	283	ARO	m1	1	0	1	1	0	0	0	0	0	0	0	1	1
8	285	ARO	m2	1	0	2	1	15	8	0	0	NA	0	1	0	1
3	286	ARO	m4	1	1	7	3	58	4	1	2	NA	1	2	2	8
5	290	ARO	m4	1	1	3	2	24	0	0	0	NA	4	0	1	5
2	292	ARO	m2	1	1	4	2	30	7	0	0	NA	0	1	3	4
4	294	ARO	m2	1	0	2	1	17	3	1	1	NA	0	2	0	4
10	296	ARO	m2	1	1	6	3	54	6	0	2	NA	1	1	3	7
30	297	ARO	m3	1	0	2	1	15	6	0	0	2	0	2	0	4
30	301	ARO	m2	1	1	4	2	38	3	0	0	2	3	1	0	6
15	302	ARO	m4	1	0	2	1	13	8	0	0	NA	0	3	0	3
50	305	ARO	m3	1	0	1	1	0	0	0	0	0	0	0	1	1
21	310	ARO	m2	1	1	5	2	35	6	1	0	3	0	3	3	10
40	311	ARO	m1	1	0	1	1	0	1	1	0	0	0	0	1	2
52	314	ARO	m3	1	0	1	1	0	1	0	0	0	0	0	1	1
15	317	ARO	m2	1	0	2	1	10	7	0	0	NA	0	2	0	2
6	320	ARO	m3	1	1	5	2	39	8	0	0	NA	1	2	3	6
3	323	ARO	m2	1	1	4	2	33	7	0	0	NA	1	3	3	7
50	325	ARO	m2	1	0	1	1	0	0	0	0	0	0	0	1	1
48	329	ARO	m3	1	0	1	1	0	4	0	0	2	0	1	0	3
8	330	ARO	m4	1	1	3	2	23	2	0	0	NA	1	1	3	5
6	331	ARO	m2	1	1	4	2	33	7	0	0	NA	0	3	3	6
45	332	ARO	m3	1	0	1	1	0	1	0	0	0	0	0	1	1
19	337	ARO	m2	1	0	2	1	12	1	0	0	NA	1	2	0	3
20	339	ARO	m2	1	1	3	2	25	9	0	0	NA	1	2	0	3
47	340	ARO	m1	1	0	1	1	0	0	0	0	0	0	0	1	1
38	341	ARO	m3	1	1	5	2	43	7	0	0	3	0	2	3	8
51	342	ARO	m4	1	0	1	1	0	2	0	0	0	0	1	0	1
25	344	ARO	m3	1	0	2	1	10	3	0	0	2	0	1	0	3
30	345	ARO	m1	1	0	1	1	0	2	0	0	0	0	1	0	1
14	347	ARO	m1	1	0	3	1	17	6	0	0	NA	1	1	0	2
26	350	ARO	m1	1	0	1	1	0	0	1	0	0	0	0	1	2
10	352	ARO	m1	1	0	2	1	13	3	0	0	NA	0	1	3	4
42	353	ARO	m3	1	0	2	1	8	0	1	0	0	1	3	1	6
51	356	ARO	m1	1	0	1	1	0	1	0	0	0	0	0	1	1
39	358	ARO	m2	1	0	1	1	0	1	0	2	0	0	0	0	2
44	361	ARO	m1	1	1	4	2	33	3	0	0	2	0	2	3	7
29	365	ARO	m1	1	0	1	1	0	0	0	0	0	0	0	1	1
21	368	ARO	m3	1	1	7	3	49	6	0	0	0	0	4	3	7
44	371	ARO	m4	1	0	1	1	0	0	1	0	3	0	0	1	5
36	373	ARO	m3	1	1	7	3	55	7	0	0	0	0	2	0	2
41	375	ARO	m1	1	1	5	2	36	4	0	0	4	0	2	3	9
43	377	ARO	m3	1	0	1	1	0	1	0	0	3	0	1	0	4
38	380	ARO	m2	1	1	5	2	43	2	0	0	0	4	3	3	10
19	384	ARO	m4	1	0	1	1	0	2	0	0	NA	0	1	0	1
42	385	ARO	m1	1	0	1	1	0	1	0	0	0	0	1	0	1
31	387	ARO	m4	1	0	1	1	0	0	0	0	0	0	0	1	1
40	390	ARO	m3	1	0	2	1	14	5	0	0	3	0	1	3	7
9	395	ARO	m4	1	0	3	1	22	3	1	0	NA	0	0	3	4
26	398	ARO	m4	1	1	5	2	41	9	0	0	3	0	2	3	8
37	400	ARO	m4	1	0	1	1	0	1	0	0	3	0	0	1	4
22	401	ARO	m3	1	0	1	1	0	0	0	0	0	0	0	1	1
11	402	ARO	m1	1	0	2	1	0	0	0	0	NA	0	0	1	1
52	403	ARO	m4	1	0	1	1	0	0	0	0	1	0	0	0	1
50	405	ARO	m1	1	0	1	1	0	1	0	0	0	0	0	1	1
22	406	ARO	m1	1	0	1	1	0	0	0	0	0	0	0	1	1
20	409	ARO	m3	1	1	6	3	46	5	0	1	NA	0	3	2	6
46	410	ARO	m1	1	0	1	1	0	0	0	0	3	0	0	1	4
39	3	ARO	m1	2	0	1	1	0	0	0	0	0	0	0	1	1
32	6	ARO	m2	2	1	5	2	38	0	0	0	0	4	1	0	5
23	7	ARO	m3	2	1	8	4	67	5	0	0	3	0	4	4	11
10	8	ARO	m3	2	1	7	3	63	6	0	0	NA	4	2	3	9
48	9	ARO	m1	2	0	1	1	0	0	0	0	0	0	0	1	1
18	10	ARO	m1	2	0	3	1	18	0	0	0	NA	2	0	1	3
34	11	ARO	m3	2	1	4	2	30	4	0	0	2	0	1	0	3
16	13	ARO	m2	2	1	4	2	30	4	1	1	NA	2	3	3	10
49	16	ARO	m2	2	0	1	1	0	1	0	0	0	0	0	1	1
33	18	ARO	m3	2	1	5	2	43	2	0	0	0	2	0	0	2
6	20	ARO	m4	2	0	1	1	0	0	0	0	NA	1	1	0	2
39	23	ARO	m4	2	0	1	1	0	0	0	0	0	0	0	0	0
36	24	ARO	m4	2	0	3	1	21	4	0	0	2	0	1	0	3
17	26	ARO	m2	2	1	5	2	42	5	0	0	NA	5	1	0	6
6	29	ARO	m1	2	1	7	3	58	8	0	0	NA	1	3	0	4
11	33	ARO	m2	2	0	2	1	16	5	0	0	NA	1	1	0	2
1	34	ARO	m4	2	0	2	1	20	5	0	0	NA	1	2	0	3
33	36	ARO	m1	2	0	1	1	0	0	0	0	0	0	0	1	1
28	37	ARO	m2	2	1	8	4	68	3	2	0	3	5	3	4	17
40	38	ARO	m4	2	0	1	1	0	0	0	0	0	0	0	1	1
17	39	ARO	m4	2	0	2	1	14	4	0	0	NA	1	1	0	2
33	40	ARO	m2	2	1	4	2	38	2	0	0	3	1	1	3	8
13	41	ARO	m3	2	1	7	3	59	9	0	0	NA	1	2	3	6
35	43	ARO	m4	2	0	1	1	0	2	0	0	0	0	1	0	1
41	44	ARO	m3	2	1	8	4	70	4	3	0	3	5	3	4	18
9	48	ARO	m1	2	0	2	1	8	1	0	0	NA	1	1	0	2
5	49	ARO	m1	2	0	2	1	6	0	0	0	NA	1	0	1	2
30	51	ARO	m4	2	0	3	1	16	0	0	0	0	3	1	0	4
47	52	ARO	m2	2	0	1	1	0	0	0	0	0	0	0	1	1
34	55	ARO	m1	2	0	1	1	0	0	0	0	0	0	0	1	1
9	57	ARO	m2	2	1	9	4	73	4	1	0	NA	5	3	4	13
35	59	ARO	m1	2	0	1	1	0	1	0	0	0	0	1	0	1
24	60	ARO	m1	2	0	1	1	0	0	0	0	0	0	0	1	1
2	61	ARO	m3	2	1	8	4	75	11	1	0	NA	5	4	4	14
7	65	ARO	m1	2	0	1	1	0	0	0	0	NA	0	0	1	1
32	66	ARO	m3	2	1	5	2	44	5	0	0	3	1	1	3	8
35	69	ARO	m3	2	1	6	3	48	7	0	1	3	1	2	2	9
44	70	ARO	m2	2	1	5	2	38	2	0	0	3	0	2	3	8
49	72	ARO	m1	2	0	1	1	0	0	0	0	0	0	0	1	1
21	74	ARO	m4	2	1	4	2	26	0	0	0	0	4	1	1	6
4	78	ARO	m1	2	0	2	1	16	0	0	0	NA	1	0	0	1
13	80	ARO	m1	2	0	2	1	10	2	0	4	NA	0	1	0	5
42	82	ARO	m2	2	1	9	4	71	4	1	0	4	5	4	4	18
51	83	ARO	m3	2	0	1	1	0	0	0	0	0	0	0	1	1
2	84	ARO	m1	2	1	7	3	62	4	0	1	NA	1	2	3	7
24	85	ARO	m3	2	1	4	2	28	4	0	0	2	1	1	0	4
41	86	ARO	m2	2	0	2	1	12	6	1	0	2	0	4	4	11
25	88	ARO	m4	2	0	1	1	0	0	0	0	0	0	0	1	1
2	89	ARO	m4	2	1	5	2	39	4	0	1	NA	1	2	3	7
8	91	ARO	m3	2	0	1	1	9	6	1	0	NA	0	1	0	2
32	96	ARO	m1	2	0	1	1	0	0	0	0	0	0	0	1	1
5	99	ARO	m2	2	0	1	1	0	0	0	0	NA	0	1	0	1
35	101	ARO	m2	2	1	5	2	47	7	1	0	4	0	2	3	10
29	104	ARO	m3	2	1	4	2	26	3	0	0	2	0	1	0	3
44	105	ARO	m3	2	1	5	2	38	4	0	0	3	0	2	3	8
9	106	ARO	m3	2	1	7	3	58	7	1	0	NA	5	0	4	10
17	108	ARO	m1	2	1	4	2	2	2	0	0	NA	5	1	0	6
28	109	ARO	m4	2	1	6	3	52	3	0	0	3	5	1	3	12
32	110	ARO	m4	2	0	3	2	22	1	0	0	0	0	1	0	1
36	117	ARO	m2	2	1	6	3	47	5	0	0	4	0	4	3	11
26	119	ARO	m2	2	1	8	4	63	7	0	0	4	0	4	4	12
47	120	ARO	m4	2	0	1	1	0	0	0	0	0	0	0	1	1
51	123	ARO	m2	2	0	1	1	0	0	0	0	0	0	0	0	0
46	125	ARO	m4	2	0	1	1	0	0	0	0	0	0	0	0	0
43	128	ARO	m2	2	1	4	2	30	5	0	0	3	0	3	3	9
12	129	ARO	m4	2	0	1	1	0	0	3	0	NA	0	0	0	3
24	130	ARO	m4	2	0	2	1	14	2	0	0	0	0	1	0	1
31	131	ARO	m1	2	0	1	1	0	0	0	0	0	0	0	1	1
13	137	ARO	m2	2	1	4	2	36	5	0	0	NA	5	1	0	6
7	138	ARO	m3	2	1	8	4	63	3	2	0	NA	5	3	4	14
37	139	ARO	m1	2	0	1	1	0	0	0	0	0	0	0	1	1
4	140	ARO	m4	2	1	4	2	29	3	0	2	NA	1	1	3	7
45	141	ARO	m4	2	0	1	1	0	0	3	0	0	0	0	1	4
10	142	ARO	m4	2	1	7	3	59	4	0	2	NA	1	2	3	8
29	143	ARO	m4	2	0	1	1	0	0	0	0	0	0	0	1	1
27	144	ARO	m2	2	1	8	4	56	7	0	0	3	0	4	3	10
25	145	ARO	m1	2	0	1	1	0	0	0	0	0	0	0	0	0
23	147	ARO	m2	2	1	8	4	63	5	1	0	4	5	2	3	15
16	148	ARO	m1	2	1	6	3	48	8	0	0	NA	2	3	3	8
50	149	ARO	m4	2	0	1	1	0	0	0	0	0	0	0	0	0
5	153	ARO	m3	2	1	5	2	38	4	0	0	NA	1	2	3	6
14	157	ARO	m3	2	0	3	1	13	9	0	0	NA	0	4	0	4
14	158	ARO	m4	2	0	2	1	9	0	0	0	NA	1	0	0	1
11	160	ARO	m4	2	1	7	3	60	3	2	0	NA	1	2	3	8
20	161	ARO	m4	2	0	2	1	13	5	0	0	NA	0	3	3	6
48	163	ARO	m4	2	0	1	1	0	2	0	0	0	0	0	1	1
19	165	ARO	m1	2	0	2	1	19	0	0	0	NA	1	0	1	2
17	166	ARO	m3	2	0	1	1	0	12	0	0	NA	0	4	0	4
12	169	ARO	m3	2	1	8	4	73	10	0	0	NA	4	4	4	12
15	171	ARO	m1	2	0	2	1	13	5	0	0	NA	1	1	0	2
4	172	ARO	m3	2	0	1	1	0	2	0	0	NA	0	1	0	1
18	174	ARO	m4	2	0	2	1	13	0	0	1	NA	1	0	0	2
26	175	ARO	m3	2	0	2	1	0	11	0	0	4	0	4	3	11
49	176	ARO	m4	2	0	1	1	0	0	0	0	0	0	0	1	1
52	178	ARO	m1	2	0	1	1	0	2	0	0	0	0	0	1	1
7	180	ARO	m2	2	1	5	2	39	2	1	0	NA	2	3	3	9
22	182	ARO	m2	2	1	3	2	20	6	0	0	2	0	1	3	6
14	184	ARO	m2	2	0	2	1	17	7	0	0	NA	1	4	0	5
49	185	ARO	m3	2	0	1	1	0	0	0	0	0	0	0	1	1
18	186	ARO	m3	2	0	1	1	0	12	0	0	NA	0	2	0	2
43	187	ARO	m4	2	0	1	1	0	3	0	0	0	0	1	3	4
27	188	ARO	m1	2	0	1	1	0	2	0	0	0	0	1	0	1
46	191	ARO	m3	2	0	1	1	0	0	0	0	0	0	0	1	1
39	193	ARO	m3	2	0	2	1	11	5	0	0	2	0	1	0	3
40	194	ARO	m2	2	0	3	1	20	2	0	0	0	0	1	0	1
22	195	ARO	m4	2	0	1	1	0	0	0	0	0	0	0	0	0
1	197	ARO	m1	2	0	2	1	16	0	0	0	NA	1	0	0	1
7	198	ARO	m4	2	0	2	1	12	0	0	0	NA	0	0	1	1
36	204	ARO	m1	2	0	2	1	18	4	0	0	2	0	1	0	3
1	206	ARO	m3	2	1	5	2	41	4	0	0	NA	1	1	3	5
48	207	ARO	m2	2	0	1	1	0	2	0	0	0	0	1	0	1
11	209	ARO	m3	2	1	7	3	57	2	1	0	NA	1	3	3	8
45	211	ARO	m2	2	0	1	1	0	0	0	0	0	0	0	0	0
28	214	ARO	m3	2	1	4	2	34	4	0	0	3	0	2	3	8
12	216	ARO	m1	2	0	1	1	0	0	1	0	NA	0	0	1	2
27	217	ARO	m4	2	0	2	1	14	5	0	0	2	0	1	0	3
21	218	ARO	m1	2	0	1	1	0	0	0	0	0	0	1	0	1
15	222	ARO	m3	2	0	1	1	0	10	0	0	NA	0	1	0	1
13	223	ARO	m4	2	0	3	1	26	3	0	1	NA	1	1	0	3
37	224	ARO	m2	2	1	7	3	66	6	2	0	4	5	3	3	17
38	225	ARO	m4	2	1	4	2	36	5	0	0	0	4	2	0	6
52	226	ARO	m2	2	0	1	1	0	0	0	0	0	0	0	1	1
29	227	ARO	m2	2	1	4	2	33	6	0	0	0	1	1	0	2
1	228	ARO	m2	2	1	3	2	25	4	1	0	NA	4	3	3	11
19	229	ARO	m3	2	0	2	1	14	2	0	0	NA	1	1	0	2
23	232	ARO	m4	2	0	1	1	0	1	0	0	0	0	1	0	1
20	235	ARO	m1	2	0	2	1	12	7	0	0	NA	0	3	3	6
42	238	ARO	m4	2	0	1	1	0	0	0	0	0	0	1	0	1
8	239	ARO	m1	2	0	3	1	13	0	0	0	NA	1	1	0	2
3	240	ARO	m1	2	1	5	2	32	4	0	0	NA	1	2	0	3
34	242	ARO	m4	2	0	2	1	18	2	0	0	2	0	1	0	3
45	245	ARO	m1	2	0	1	1	0	0	0	0	0	0	0	0	0
43	247	ARO	m1	2	0	1	1	0	3	0	0	2	0	2	0	4
46	248	ARO	m2	2	0	1	1	0	0	0	0	0	0	0	1	1
23	250	ARO	m1	2	0	1	1	0	1	0	0	2	0	1	3	6
41	251	ARO	m4	2	1	5	2	48	2	0	0	3	5	1	3	12
25	252	ARO	m2	2	0	1	1	0	7	0	0	2	0	2	0	4
16	253	ARO	m3	2	1	6	3	9	7	1	0	NA	1	3	4	9
31	257	ARO	m2	2	1	4	2	35	5	0	0	2	1	3	3	9
12	262	ARO	m2	2	1	4	2	30	0	1	0	NA	1	0	1	3
18	263	ARO	m2	2	1	8	4	67	6	1	0	NA	5	4	4	14
33	266	ARO	m4	2	1	4	2	31	0	0	2	0	1	0	0	3
28	268	ARO	m1	2	0	1	1	0	2	0	0	0	0	1	0	1
16	269	ARO	m4	2	1	6	3	47	5	1	0	NA	2	3	3	9
34	272	ARO	m2	2	0	2	1	38	0	0	0	2	0	0	0	2
47	274	ARO	m3	2	0	1	1	0	0	0	0	0	0	0	1	1
31	276	ARO	m3	2	0	2	1	14	2	0	0	0	0	1	0	1
27	278	ARO	m3	2	0	1	1	0	12	0	0	3	0	4	0	4
37	279	ARO	m3	2	1	5	2	35	7	0	0	4	2	3	3	12
24	281	ARO	m2	2	0	3	1	28	8	1	0	2	0	2	3	8
3	282	ARO	m3	2	0	3	1	45	4	0	0	NA	1	2	0	3
38	283	ARO	m1	2	0	1	1	0	0	0	0	0	0	0	1	1
8	285	ARO	m2	2	0	2	1	15	7	0	0	NA	0	1	0	1
3	286	ARO	m4	2	1	9	4	68	5	2	1	NA	1	3	3	10
5	290	ARO	m4	2	1	4	2	27	0	1	0	NA	4	0	0	5
2	292	ARO	m2	2	0	2	1	19	3	1	0	NA	1	3	0	5
4	294	ARO	m2	2	1	6	3	55	3	0	1	NA	1	4	0	6
10	296	ARO	m2	2	1	6	3	52	9	0	2	NA	1	1	3	7
30	297	ARO	m3	2	0	3	2	13	6	0	0	2	0	2	0	4
30	301	ARO	m2	2	1	4	2	33	2	0	0	2	2	0	3	7
15	302	ARO	m4	2	0	2	1	14	8	0	0	NA	0	2	0	2
50	305	ARO	m3	2	0	1	1	0	0	0	0	0	0	0	0	0
21	310	ARO	m2	2	1	5	2	40	7	2	0	4	0	2	3	11
40	311	ARO	m1	2	0	1	1	0	0	0	0	0	0	0	1	1
52	314	ARO	m3	2	0	1	1	0	0	0	0	0	0	1	0	1
15	317	ARO	m2	2	0	1	1	0	7	0	0	NA	0	2	0	2
6	320	ARO	m3	2	0	2	1	18	3	0	0	NA	1	0	0	1
3	323	ARO	m2	2	1	6	3	48	6	0	0	NA	5	3	3	11
50	325	ARO	m2	2	0	1	1	0	0	0	0	0	0	0	1	1
48	329	ARO	m3	2	0	1	1	0	0	0	0	0	0	0	0	0
8	330	ARO	m4	2	1	5	2	40	1	1	0	NA	1	0	3	5
6	331	ARO	m2	2	1	6	3	49	6	0	2	NA	1	3	3	9
45	332	ARO	m3	2	0	1	1	0	0	0	0	0	0	0	0	0
19	337	ARO	m2	2	0	1	1	12	3	0	0	NA	0	3	0	3
20	339	ARO	m2	2	1	5	2	45	8	0	0	NA	1	2	3	6
47	340	ARO	m1	2	0	1	1	0	0	1	0	0	0	0	1	2
38	341	ARO	m3	2	1	6	3	41	6	0	0	3	0	3	3	9
51	342	ARO	m4	2	0	2	1	19	2	0	0	0	1	0	0	1
25	344	ARO	m3	2	0	2	1	8	2	0	0	2	0	1	0	3
30	345	ARO	m1	2	0	1	1	0	1	0	0	0	0	1	0	1
14	347	ARO	m1	2	1	4	2	35	6	0	1	NA	1	3	0	5
26	350	ARO	m1	2	0	1	1	0	3	0	0	0	0	1	0	1
10	352	ARO	m1	2	0	2	1	2	2	0	0	NA	0	1	0	1
42	353	ARO	m3	2	0	1	1	13	2	0	0	2	0	1	0	3
51	356	ARO	m1	2	0	1	1	0	2	0	0	0	0	1	0	1
39	358	ARO	m2	2	0	1	1	0	2	0	0	2	0	1	0	3
44	361	ARO	m1	2	1	5	2	41	4	0	0	3	0	2	3	8
29	365	ARO	m1	2	0	1	1	0	1	0	0	0	1	0	1	2
21	368	ARO	m3	2	1	7	3	60	3	0	0	3	0	2	3	8
44	371	ARO	m4	2	0	1	1	0	0	3	0	3	0	0	1	7
36	373	ARO	m3	2	1	9	4	73	8	0	0	4	0	4	3	11
41	375	ARO	m1	2	1	4	2	35	3	0	0	2	0	1	3	6
43	377	ARO	m3	2	0	1	1	0	1	0	0	0	0	1	0	1
38	380	ARO	m2	2	1	9	4	74	4	0	0	3	4	3	3	13
19	384	ARO	m4	2	1	4	2	34	4	0	0	NA	1	1	3	5
42	385	ARO	m1	2	0	1	1	0	0	0	0	0	0	1	0	1
31	387	ARO	m4	2	0	1	1	0	0	0	0	0	0	0	0	0
40	390	ARO	m3	2	1	4	2	0	4	0	0	3	0	1	3	7
9	395	ARO	m4	2	1	5	2	39	3	1	0	NA	1	3	3	8
26	398	ARO	m4	2	1	8	4	70	8	0	0	3	0	2	4	9
37	400	ARO	m4	2	0	1	1	0	0	0	0	0	0	0	0	0
22	401	ARO	m3	2	0	1	1	0	0	0	0	0	0	0	0	0
11	402	ARO	m1	2	0	2	1	14	0	0	0	NA	0	0	0	0
52	403	ARO	m4	2	0	1	1	0	0	0	0	0	0	0	0	0
50	405	ARO	m1	2	0	1	1	0	2	0	0	0	0	0	0	0
22	406	ARO	m1	2	0	1	1	0	0	0	0	0	0	0	0	0
20	409	ARO	m3	2	1	7	3	56	6	1	2	NA	0	2	2	7
46	410	ARO	m1	2	0	1	1	0	0	0	0	0	0	0	1	1
39	3	JCG	m1	1	0	1	1	0	0	0	0	0	0	0	0	0
32	6	JCG	m2	1	1	3	2	25	2	0	0	2	4	1	3	10
23	7	JCG	m3	1	1	2	2	17	5	0	0	2	0	1	3	6
10	8	JCG	m3	1	1	4	2	33	5	0	0	NA	4	1	3	8
48	9	JCG	m1	1	1	2	2	17	1	1	0	0	1	0	0	2
18	10	JCG	m1	1	1	2	2	17	0	0	0	NA	1	0	0	1
34	11	JCG	m3	1	0	1	1	0	1	0	0	0	0	1	0	1
16	13	JCG	m2	1	1	2	2	17	5	1	0	NA	2	3	3	9
49	16	JCG	m2	1	0	1	1	0	0	0	0	0	0	0	0	0
33	18	JCG	m3	1	1	2	2	17	1	0	0	1	2	1	3	7
6	20	JCG	m4	1	1	2	2	17	5	0	2	NA	0	1	3	6
39	23	JCG	m4	1	1	2	2	17	1	0	0	0	5	0	0	5
36	24	JCG	m4	1	0	1	1	0	1	0	0	0	0	1	0	1
17	26	JCG	m2	1	1	4	2	33	5	0	0	NA	5	1	3	9
6	29	JCG	m1	1	0	1	1	0	5	0	0	NA	0	3	0	3
11	33	JCG	m2	1	1	1	1	0	2	1	0	NA	0	3	0	4
1	34	JCG	m4	1	1	2	2	17	3	0	0	NA	1	1	3	5
33	36	JCG	m1	1	0	1	1	0	0	0	0	0	0	0	0	0
28	37	JCG	m2	1	1	3	2	25	4	0	0	1	5	1	3	10
40	38	JCG	m4	1	0	1	1	0	1	0	0	1	0	1	0	2
17	39	JCG	m4	1	1	4	2	33	1	0	0	NA	4	1	3	8
33	40	JCG	m2	1	0	1	1	0	0	0	0	0	0	0	0	0
13	41	JCG	m3	1	0	1	1	0	10	0	0	NA	0	2	0	2
35	43	JCG	m4	1	0	1	1	0	1	0	0	0	0	0	0	0
41	44	JCG	m3	1	0	1	1	0	5	1	0	1	0	1	0	3
9	48	JCG	m1	1	0	1	1	0	4	0	0	NA	0	1	0	1
5	49	JCG	m1	1	0	2	2	17	1	0	0	NA	2	1	0	3
30	51	JCG	m4	1	1	2	2	17	3	0	0	0	3	3	0	6
47	52	JCG	m2	1	0	1	1	0	0	0	0	0	0	0	0	0
34	55	JCG	m1	1	0	1	1	0	0	0	0	0	0	0	0	0
9	57	JCG	m2	1	1	8	4	67	6	2	0	NA	5	3	3	13
35	59	JCG	m1	1	0	1	1	0	1	0	0	0	0	1	0	1
24	60	JCG	m1	1	0	1	1	0	0	0	0	0	0	0	0	0
2	61	JCG	m3	1	1	2	2	17	8	0	0	NA	5	2	4	11
7	65	JCG	m1	1	0	1	1	0	1	0	0	NA	0	1	0	1
32	66	JCG	m3	1	1	3	2	25	6	0	0	3	1	1	3	8
35	69	JCG	m3	1	1	4	2	33	5	0	0	3	0	1	3	7
44	70	JCG	m2	1	1	3	2	25	3	0	0	2	0	1	3	6
49	72	JCG	m1	1	0	2	2	17	3	0	0	0	1	0	0	1
21	74	JCG	m4	1	1	4	2	33	1	1	0	1	4	3	3	12
4	78	JCG	m1	1	1	2	2	17	3	0	0	NA	1	1	0	2
13	80	JCG	m1	1	1	1	1	0	3	0	1	NA	0	1	0	2
42	82	JCG	m2	1	1	6	3	50	6	1	0	4	5	1	3	14
51	83	JCG	m3	1	0	1	1	0	0	0	0	0	1	3	0	4
2	84	JCG	m1	1	1	1	1	10	4	0	0	NA	0	3	3	6
24	85	JCG	m3	1	1	5	3	42	4	0	0	2	5	1	3	11
41	86	JCG	m2	1	0	1	1	0	5	1	0	1	0	1	3	6
25	88	JCG	m4	1	0	1	1	0	0	0	0	0	0	0	0	0
2	89	JCG	m4	1	1	1	1	0	3	0	0	NA	0	1	0	1
8	91	JCG	m3	1	1	2	2	17	4	1	0	NA	1	1	0	3
32	96	JCG	m1	1	1	2	2	17	1	0	0	0	5	0	0	5
5	99	JCG	m2	1	0	1	1	0	1	0	0	NA	0	1	0	1
35	101	JCG	m2	1	1	2	2	17	6	1	0	2	0	1	3	7
29	104	JCG	m3	1	0	1	1	0	2	0	0	0	0	0	0	0
44	105	JCG	m3	1	1	1	1	0	0	0	0	0	0	0	1	1
9	106	JCG	m3	1	1	6	3	50	7	0	0	NA	5	3	3	11
17	108	JCG	m1	1	1	4	2	33	1	0	0	NA	5	1	0	6
28	109	JCG	m4	1	1	3	2	25	3	0	0	0	5	1	3	9
32	110	JCG	m4	1	1	3	2	25	1	0	0	1	1	1	3	6
36	117	JCG	m2	1	1	2	2	17	3	1	0	4	0	1	3	9
26	119	JCG	m2	1	1	1	1	0	7	0	0	3	0	2	0	5
47	120	JCG	m4	1	0	1	1	0	0	0	0	0	0	0	0	0
51	123	JCG	m2	1	0	1	1	0	0	0	0	0	0	0	0	0
46	125	JCG	m4	1	0	1	1	0	0	0	0	0	0	0	0	0
43	128	JCG	m2	1	0	1	1	0	1	0	0	2	0	3	0	5
12	129	JCG	m4	1	0	1	1	0	0	1	0	NA	0	3	0	4
24	130	JCG	m4	1	0	3	2	25	1	0	0	0	5	3	2	10
31	131	JCG	m1	1	0	1	1	0	0	0	0	0	0	3	0	3
13	137	JCG	m2	1	1	2	2	17	5	0	0	NA	4	1	0	5
7	138	JCG	m3	1	1	5	3	42	4	1	0	NA	5	3	3	12
37	139	JCG	m1	1	0	1	1	0	0	0	0	0	0	0	0	0
4	140	JCG	m4	1	1	2	2	17	3	0	2	NA	0	1	3	6
45	141	JCG	m4	1	0	1	1	0	0	1	0	0	0	0	0	1
10	142	JCG	m4	1	1	3	2	25	0	0	2	NA	1	1	3	7
29	143	JCG	m4	1	0	1	1	0	0	0	0	0	0	0	0	0
27	144	JCG	m2	1	1	5	3	42	5	0	0	3	0	2	3	8
25	145	JCG	m1	1	0	1	1	0	0	0	0	0	0	0	0	0
23	147	JCG	m2	1	1	6	3	50	4	1	0	2	5	3	3	14
16	148	JCG	m1	1	1	2	2	17	5	0	0	NA	2	1	3	6
50	149	JCG	m4	1	0	1	1	0	0	0	0	0	0	0	0	0
5	153	JCG	m3	1	0	1	1	0	1	0	0	NA	0	1	0	1
14	157	JCG	m3	1	1	1	1	0	8	0	0	NA	0	1	4	5
14	158	JCG	m4	1	1	3	2	25	1	0	0	NA	1	1	3	5
11	160	JCG	m4	1	1	1	1	0	1	1	0	NA	0	1	0	2
20	161	JCG	m4	1	0	1	1	0	6	0	0	NA	0	1	0	1
48	163	JCG	m4	1	0	1	1	0	0	0	0	0	0	0	0	0
19	165	JCG	m1	1	0	1	1	0	1	0	0	NA	1	1	0	2
17	166	JCG	m3	1	0	1	1	0	11	0	0	NA	0	2	0	2
12	169	JCG	m3	1	1	3	2	25	8	0	0	NA	4	1	0	5
15	171	JCG	m1	1	0	1	1	0	5	0	0	NA	0	3	0	3
4	172	JCG	m3	1	0	1	1	0	4	0	0	NA	0	3	0	3
18	174	JCG	m4	1	1	1	1	0	0	0	0	NA	1	0	0	1
26	175	JCG	m3	1	0	1	1	0	7	0	0	4	0	1	0	5
49	176	JCG	m4	1	0	1	1	0	0	0	0	0	0	0	0	0
52	178	JCG	m1	1	0	1	1	0	0	0	0	0	0	0	0	0
7	180	JCG	m2	1	1	3	2	25	3	1	0	NA	2	3	2	8
22	182	JCG	m2	1	0	1	1	0	0	0	0	0	0	0	0	0
14	184	JCG	m2	1	0	1	1	0	8	0	0	NA	0	2	0	2
49	185	JCG	m3	1	0	1	1	0	1	0	0	0	0	0	0	0
18	186	JCG	m3	1	0	1	1	0	11	0	0	NA	0	2	0	2
43	187	JCG	m4	1	0	1	1	0	1	0	0	2	0	3	0	5
27	188	JCG	m1	1	0	1	1	0	1	1	0	0	0	3	0	4
46	191	JCG	m3	1	0	1	1	0	0	0	0	0	0	0	0	0
39	193	JCG	m3	1	0	1	1	0	1	0	0	0	0	0	0	0
40	194	JCG	m2	1	0	1	1	0	1	0	0	0	0	0	0	0
22	195	JCG	m4	1	0	1	1	0	0	0	0	1	0	0	0	1
1	197	JCG	m1	1	0	2	2	17	1	0	0	NA	1	3	2	6
7	198	JCG	m4	1	0	1	1	0	0	0	0	NA	0	3	0	3
36	204	JCG	m1	1	0	1	1	0	1	0	0	0	0	1	0	1
1	206	JCG	m3	1	1	2	2	17	4	0	0	NA	1	1	0	2
48	207	JCG	m2	1	0	1	1	0	1	0	0	0	0	0	0	0
11	209	JCG	m3	1	1	2	2	17	1	1	0	NA	1	1	0	3
45	211	JCG	m2	1	0	1	1	0	0	0	0	0	0	0	0	0
28	214	JCG	m3	1	1	1	1	0	3	0	0	0	0	3	0	3
12	216	JCG	m1	1	0	1	1	0	0	3	0	NA	0	3	1	7
27	217	JCG	m4	1	1	1	1	0	1	0	0	0	0	0	0	0
21	218	JCG	m1	1	0	1	1	0	1	0	0	0	0	1	0	1
15	222	JCG	m3	1	0	1	1	0	6	0	0	NA	0	1	0	1
13	223	JCG	m4	1	0	1	1	0	1	0	0	NA	0	1	0	1
37	224	JCG	m2	1	1	5	3	42	6	0	0	4	5	1	3	13
38	225	JCG	m4	1	1	3	2	25	1	0	0	0	3	1	3	7
52	226	JCG	m2	1	0	1	1	0	0	0	0	0	0	0	0	0
29	227	JCG	m2	1	0	1	1	0	3	1	0	0	0	3	0	4
1	228	JCG	m2	1	1	2	2	17	4	1	0	NA	2	3	3	9
19	229	JCG	m3	1	0	1	1	0	1	1	0	NA	0	1	0	2
23	232	JCG	m4	1	0	1	1	0	0	0	0	0	0	0	0	0
20	235	JCG	m1	1	1	2	2	17	8	0	0	NA	5	1	3	9
42	238	JCG	m4	1	0	1	1	0	1	0	0	0	0	0	0	0
8	239	JCG	m1	1	0	1	1	0	2	0	0	NA	0	1	0	1
3	240	JCG	m1	1	0	2	2	17	2	0	0	NA	1	3	0	4
34	242	JCG	m4	1	0	1	1	0	1	0	0	0	0	1	0	1
45	245	JCG	m1	1	0	1	1	0	0	1	0	0	0	3	0	4
43	247	JCG	m1	1	0	1	1	0	1	0	0	3	0	3	3	9
46	248	JCG	m2	1	0	1	1	0	0	0	0	0	0	0	0	0
23	250	JCG	m1	1	0	1	1	0	0	1	0	0	0	3	1	5
41	251	JCG	m4	1	1	4	2	33	4	0	0	2	5	1	3	11
25	252	JCG	m2	1	1	2	2	0	5	0	0	2	0	1	3	6
16	253	JCG	m3	1	1	6	3	50	6	1	0	NA	5	2	3	11
31	257	JCG	m2	1	1	2	2	17	3	0	0	0	1	0	0	1
12	262	JCG	m2	1	1	2	2	17	0	0	0	NA	1	3	0	4
18	263	JCG	m2	1	1	3	2	25	6	1	0	NA	1	1	3	6
33	266	JCG	m4	1	1	5	3	42	1	0	2	0	0	3	2	7
28	268	JCG	m1	1	0	1	1	0	3	0	0	0	0	1	0	1
16	269	JCG	m4	1	1	5	3	42	4	1	0	NA	2	3	3	9
34	272	JCG	m2	1	1	2	2	17	1	0	0	0	5	0	0	5
47	274	JCG	m3	1	0	1	1	0	0	0	0	0	0	3	0	3
31	276	JCG	m3	1	0	.	.	0	0	0	0	0	0	0	0	0
27	278	JCG	m3	1	0	1	1	0	11	0	0	4	0	2	4	10
37	279	JCG	m3	1	1	4	2	33	6	0	0	4	1	1	3	9
24	281	JCG	m2	1	1	3	2	25	4	1	0	2	2	1	3	9
3	282	JCG	m3	1	1	4	2	33	2	0	0	NA	2	1	3	6
38	283	JCG	m1	1	0	1	1	0	1	0	0	0	0	0	0	0
8	285	JCG	m2	1	1	2	2	17	6	1	0	NA	5	3	3	12
3	286	JCG	m4	1	1	1	1	0	2	1	0	NA	0	3	0	4
5	290	JCG	m4	1	1	2	2	17	1	0	0	NA	4	3	0	7
2	292	JCG	m2	1	1	2	2	17	4	0	0	NA	5	1	3	9
4	294	JCG	m2	1	0	3	2	25	4	2	0	NA	0	1	3	6
10	296	JCG	m2	1	1	4	2	33	2	0	2	NA	1	1	3	7
30	297	JCG	m3	1	1	1	1	0	7	0	0	0	0	0	0	0
30	301	JCG	m2	1	1	3	2	25	2	0	0	0	4	1	0	5
15	302	JCG	m4	1	0	1	1	0	5	0	0	NA	0	1	0	1
50	305	JCG	m3	1	0	1	1	0	0	0	0	0	0	0	0	0
21	310	JCG	m2	1	0	1	1	0	6	2	0	1	0	2	0	5
40	311	JCG	m1	1	0	1	1	0	0	0	0	0	0	3	0	3
52	314	JCG	m3	1	0	1	1	0	0	0	0	0	0	0	0	0
15	317	JCG	m2	1	0	1	1	0	5	0	0	NA	0	1	0	1
6	320	JCG	m3	1	0	1	1	0	4	0	0	NA	0	3	0	3
3	323	JCG	m2	1	1	3	2	17	5	0	0	NA	4	1	3	8
50	325	JCG	m2	1	0	1	1	0	0	0	0	0	0	0	0	0
48	329	JCG	m3	1	0	1	1	0	1	0	0	0	1	0	0	1
8	330	JCG	m4	1	0	1	1	0	1	0	0	NA	0	1	0	1
6	331	JCG	m2	1	1	1	1	0	5	0	0	NA	0	3	0	3
45	332	JCG	m3	1	1	3	2	25	1	0	1	0	5	3	1	10
19	337	JCG	m2	1	0	1	1	0	1	0	0	NA	0	1	0	1
20	339	JCG	m2	1	1	2	2	17	5	0	0	NA	1	1	3	5
47	340	JCG	m1	1	0	1	1	0	0	1	0	0	0	3	0	4
38	341	JCG	m3	1	0	1	1	0	1	0	0	0	0	1	0	1
51	342	JCG	m4	1	0	1	1	0	3	0	0	0	1	0	0	1
25	344	JCG	m3	1	0	1	1	0	3	0	0	0	0	0	0	0
30	345	JCG	m1	1	0	1	1	0	1	0	0	0	0	0	0	0
14	347	JCG	m1	1	1	2	2	17	5	0	0	NA	1	3	0	4
26	350	JCG	m1	1	0	1	1	0	0	0	0	0	0	0	0	0
10	352	JCG	m1	1	1	2	2	17	4	0	0	NA	1	1	0	2
42	353	JCG	m3	1	0	1	1	0	1	1	0	1	0	1	0	4
51	356	JCG	m1	1	0	1	1	0	0	0	0	0	0	3	0	3
39	358	JCG	m2	1	1	2	2	17	1	0	2	0	0	1	0	3
44	361	JCG	m1	1	0	1	1	0	3	0	0	0	0	3	0	3
29	365	JCG	m1	1	0	1	1	0	0	0	0	0	0	0	0	0
21	368	JCG	m3	1	0	1	1	3	1	0	0	1	0	2	0	1
44	371	JCG	m4	1	0	1	1	0	0	1	0	0	0	3	0	4
36	373	JCG	m3	1	1	2	2	17	4	0	0	2	0	1	3	8
41	375	JCG	m1	1	1	3	2	25	3	0	0	1	0	3	2	6
43	377	JCG	m3	1	0	1	1	0	1	0	0	1	0	3	0	3
38	380	JCG	m2	1	1	4	2	33	1	0	0	0	4	3	0	7
19	384	JCG	m4	1	1	2	2	17	1	0	0	NA	1	1	0	2
42	385	JCG	m1	1	0	1	1	0	1	0	0	0	0	1	0	1
31	387	JCG	m4	1	0	1	1	0	0	0	0	0	.	3	0	3
40	390	JCG	m3	1	0	1	1	0	1	0	0	0	0	1	0	1
9	395	JCG	m4	1	1	4	2	33	3	1	0	NA	0	3	3	4
26	398	JCG	m4	1	1	3	2	25	4	0	0	2	0	1	3	7
37	400	JCG	m4	1	0	1	1	0	0	0	0	0	0	0	0	0
22	401	JCG	m3	1	0	1	1	0	1	0	0	0	0	3	0	3
11	402	JCG	m1	1	1	3	2	25	0	0	0	NA	0	3	2	2
52	403	JCG	m4	1	0	1	1	0	0	0	0	0	0	0	0	0
50	405	JCG	m1	1	0	1	1	0	0	0	0	0	0	0	0	0
22	406	JCG	m1	1	0	1	1	0	0	0	0	0	0	0	0	0
20	409	JCG	m3	1	1	3	2	25	4	1	0	NA	5	1	3	10
46	410	JCG	m1	1	0	1	1	0	0	0	0	0	0	0	0	0
39	3	JCG	m1	2	0	1	2	0	0	0	0	0	0	0	0	0
32	6	JCG	m2	2	1	4	2	33	1	0	0	2	3	3	2	10
23	7	JCG	m3	2	0	1	1	0	7	0	0	3	0	1	0	4
10	8	JCG	m3	2	1	4	2	33	7	0	0	NA	4	1	3	8
48	9	JCG	m1	2	1	3	1	25	0	0	0	0	4	3	0	7
18	10	JCG	m1	2	1	3	1	25	0	0	0	NA	4	3	0	7
34	11	JCG	m3	2	0	1	1	0	1	0	0	0	0	0	0	0
16	13	JCG	m2	2	1	4	2	33	5	1	0	NA	5	1	0	7
49	16	JCG	m2	2	0	2	1	8	0	0	0	0	1	0	0	1
33	18	JCG	m3	2	1	3	2	17	2	0	0	0	2	3	0	5
6	20	JCG	m4	2	0	1	1	0	5	0	0	NA	0	1	0	1
39	23	JCG	m4	2	1	3	2	25	0	0	0	0	5	3	2	10
36	24	JCG	m4	2	0	1	1	0	1	0	0	0	0	3	0	3
17	26	JCG	m2	2	1	4	2	33	5	0	0	NA	3	3	0	6
6	29	JCG	m1	2	0	1	1	0	6	0	0	NA	0	1	0	1
11	33	JCG	m2	2	1	3	2	25	5	1	0	NA	1	1	0	3
1	34	JCG	m4	2	1	3	3	25	5	0	0	NA	1	1	0	2
33	36	JCG	m1	2	0	1	1	0	0	0	0	0	0	0	0	0
28	37	JCG	m2	2	1	2	2	17	6	1	0	2	5	3	0	11
40	38	JCG	m4	2	0	1	1	0	0	0	0	0	0	0	0	0
17	39	JCG	m4	2	1	3	2	25	5	0	0	NA	0	0	0	0
33	40	JCG	m2	2	0	1	1	0	0	0	0	0	0	3	0	3
13	41	JCG	m3	2	0	1	1	0	8	0	0	NA	0	1	1	2
35	43	JCG	m4	2	0	1	1	0	0	0	0	0	0	0	0	0
41	44	JCG	m3	2	0	1	1	0	4	1	0	2	0	2	0	5
9	48	JCG	m1	2	0	1	1	0	5	0	0	NA	0	1	0	1
5	49	JCG	m1	2	0	1	2	0	1	0	0	NA	0	0	0	0
30	51	JCG	m4	2	0	1	2	10	1	0	0	0	3	3	0	6
47	52	JCG	m2	2	0	1	1	0	0	0	0	0	0	0	0	0
34	55	JCG	m1	2	0	1	1	0	0	0	0	0	0	0	0	0
9	57	JCG	m2	2	1	6	4	50	7	1	0	NA	5	3	3	12
35	59	JCG	m1	2	0	1	1	0	0	0	0	0	0	0	0	0
24	60	JCG	m1	2	0	1	1	0	0	0	0	0	0	3	0	3
2	61	JCG	m3	2	1	2	2	17	11	0	0	NA	5	2	4	11
7	65	JCG	m1	2	0	1	1	0	1	0	0	NA	0	0	0	0
32	66	JCG	m3	2	0	3	2	25	4	0	0	2	4	1	0	7
35	69	JCG	m3	2	1	4	2	33	3	0	0	2	0	0	3	5
44	70	JCG	m2	2	1	2	2	17	4	0	0	NA	0	1	3	5
49	72	JCG	m1	2	0	2	2	8	0	0	0	0	1	0	0	1
21	74	JCG	m4	2	1	3	2	25	1	1	0	2	4	3	0	10
4	78	JCG	m1	2	0	1	1	0	3	0	0	NA	0	0	0	0
13	80	JCG	m1	2	1	2	1	17	1	0	4	NA	0	0	0	4
42	82	JCG	m2	2	1	5	3	42	9	1	0	NA	5	2	3	12
51	83	JCG	m3	2	0	1	1	0	0	0	0	0	0	0	0	0
2	84	JCG	m1	2	1	2	2	17	5	0	0	NA	0	3	3	6
24	85	JCG	m3	2	1	5	3	42	3	0	0	3	5	3	0	11
41	86	JCG	m2	2	0	1	1	0	4	1	0	4	0	1	4	10
25	88	JCG	m4	2	0	1	1	0	0	0	0	0	0	0	0	0
2	89	JCG	m4	2	1	2	1	17	5	0	2	NA	0	1	3	6
8	91	JCG	m3	2	0	1	2	0	6	1	0	NA	0	1	0	2
32	96	JCG	m1	2	1	4	2	33	1	0	0	0	5	0	0	5
5	99	JCG	m2	2	0	1	1	0	4	0	0	NA	0	1	0	1
35	101	JCG	m2	2	1	3	2	25	4	1	0	2	0	3	3	9
29	104	JCG	m3	2	0	1	1	0	5	0	0	0	0	3	0	3
44	105	JCG	m3	2	1	2	1	17	1	0	0	3	0	3	3	9
9	106	JCG	m3	2	1	6	3	50	7	1	0	NA	5	3	3	12
17	108	JCG	m1	2	1	4	2	33	4	0	0	NA	5	3	3	11
28	109	JCG	m4	2	1	4	2	33	3	0	0	0	5	1	0	6
32	110	JCG	m4	2	1	3	2	25	1	0	0	0	5	3	3	11
36	117	JCG	m2	2	1	2	2	17	3	0	0	4	0	3	3	10
26	119	JCG	m2	2	1	2	1	17	7	0	0	3	0	1	3	7
47	120	JCG	m4	2	0	1	1	0	0	0	0	0	0	0	0	0
51	123	JCG	m2	2	0	1	1	0	0	0	0	0	0	0	0	0
46	125	JCG	m4	2	0	1	1	0	0	0	0	0	0	0	0	0
43	128	JCG	m2	2	0	1	1	0	2	0	0	2	0	3	0	5
12	129	JCG	m4	2	0	1	1	0	0	1	0	NA	0	3	1	5
24	130	JCG	m4	2	0	1	2	0	0	0	0	0	0	0	0	0
31	131	JCG	m1	2	0	1	1	0	0	0	0	0	0	3	0	3
13	137	JCG	m2	2	1	5	2	42	5	0	2	NA	3	1	3	9
7	138	JCG	m3	2	1	5	3	42	3	0	0	NA	5	3	2	10
37	139	JCG	m1	2	0	1	1	0	0	0	0	0	0	0	0	0
4	140	JCG	m4	2	1	3	2	25	4	0	2	NA	0	3	3	8
45	141	JCG	m4	2	0	1	1	0	0	0	0	0	0	0	0	0
10	142	JCG	m4	2	1	5	2	42	4	0	2	NA	3	3	3	11
29	143	JCG	m4	2	0	1	1	0	1	0	0	0	0	0	0	0
27	144	JCG	m2	2	1	6	3	50	3	0	0	3	0	3	3	9
25	145	JCG	m1	2	0	1	1	0	0	0	0	0	0	0	0	0
23	147	JCG	m2	2	1	7	3	0	9	1	0	3	5	2	3	14
16	148	JCG	m1	2	1	4	2	33	6	0	0	NA	2	1	3	6
50	149	JCG	m4	2	0	1	1	0	1	0	0	0	0	0	0	0
5	153	JCG	m3	2	0	1	1	0	1	0	0	NA	0	1	0	1
14	157	JCG	m3	2	1	2	1	17	5	0	0	NA	1	3	0	4
14	158	JCG	m4	2	1	2	2	17	2	0	0	NA	1	1	0	2
11	160	JCG	m4	2	1	6	1	50	3	1	0	NA	5	3	3	12
20	161	JCG	m4	2	0	1	1	0	8	0	0	NA	0	3	0	3
48	163	JCG	m4	2	0	1	1	0	0	0	0	0	0	0	0	0
19	165	JCG	m1	2	0	1	1	0	0	0	0	NA	0	0	0	0
17	166	JCG	m3	2	0	1	1	0	11	0	0	NA	0	2	0	2
12	169	JCG	m3	2	1	4	2	33	8	0	0	NA	4	2	3	9
15	171	JCG	m1	2	0	1	1	0	6	0	0	NA	0	1	0	1
4	172	JCG	m3	2	0	1	1	0	3	0	0	NA	0	1	0	1
18	174	JCG	m4	2	1	2	1	17	0	0	0	NA	1	0	0	1
26	175	JCG	m3	2	0	1	1	0	8	0	0	4	0	1	0	5
49	176	JCG	m4	2	0	1	1	0	0	0	0	0	0	0	0	0
52	178	JCG	m1	2	0	1	1	0	0	0	0	0	0	0	0	0
7	180	JCG	m2	2	1	4	2	33	2	1	0	NA	5	3	1	10
22	182	JCG	m2	2	0	1	1	0	1	1	0	0	0	3	0	4
14	184	JCG	m2	2	0	1	1	0	7	0	0	NA	0	2	0	2
49	185	JCG	m3	2	0	1	1	0	0	0	0	0	0	0	0	0
18	186	JCG	m3	2	0	1	1	0	11	0	0	NA	0	2	0	2
43	187	JCG	m4	2	0	1	1	0	1	0	0	0	0	1	0	1
27	188	JCG	m1	2	0	1	1	0	1	1	0	0	0	3	0	4
46	191	JCG	m3	2	0	1	1	0	0	0	0	0	0	0	0	0
39	193	JCG	m3	2	0	1	1	0	1	0	0	0	0	0	0	0
40	194	JCG	m2	2	0	1	1	0	2	0	0	0	0	1	0	1
22	195	JCG	m4	2	0	1	1	0	0	1	0	0	0	3	0	4
1	197	JCG	m1	2	0	1	2	0	1	0	0	NA	0	0	0	0
7	198	JCG	m4	2	0	1	1	0	0	1	0	NA	0	3	1	5
36	204	JCG	m1	2	0	1	1	0	2	0	0	2	0	1	0	3
1	206	JCG	m3	2	1	4	2	33	5	0	0	NA	1	1	0	2
48	207	JCG	m2	2	0	1	1	0	1	0	0	0	0	0	0	0
11	209	JCG	m3	2	1	5	3	42	1	1	0	NA	1	1	3	6
45	211	JCG	m2	2	0	1	1	0	0	0	0	0	0	0	0	0
28	214	JCG	m3	2	1	3	1	25	2	1	0	0	1	3	0	5
12	216	JCG	m1	2	0	1	1	0	0	3	0	NA	0	3	2	8
27	217	JCG	m4	2	1	2	1	17	1	1	0	1	0	3	2	7
21	218	JCG	m1	2	0	1	1	0	2	0	0	0	0	3	0	3
15	222	JCG	m3	2	0	1	1	0	8	0	0	NA	0	2	0	2
13	223	JCG	m4	2	0	1	1	0	3	0	0	NA	0	1	0	1
37	224	JCG	m2	2	1	5	3	42	7	1	0	4	5	1	3	14
38	225	JCG	m4	2	1	3	2	25	2	0	0	0	3	3	3	9
52	226	JCG	m2	2	0	1	1	0	0	0	0	0	0	0	0	0
29	227	JCG	m2	2	0	1	1	0	2	0	0	0	0	1	0	1
1	228	JCG	m2	2	1	3	2	25	5	0	0	NA	1	3	0	4
19	229	JCG	m3	2	0	1	1	0	1	1	0	NA	0	3	0	4
23	232	JCG	m4	2	0	1	1	0	0	0	0	0	0	0	0	0
20	235	JCG	m1	2	1	3	2	25	5	1	0	NA	5	3	3	12
42	238	JCG	m4	2	0	1	1	0	0	0	0	0	0	3	0	3
8	239	JCG	m1	2	0	1	1	0	2	0	0	NA	0	3	0	3
3	240	JCG	m1	2	0	1	2	0	2	0	0	NA	0	1	0	1
34	242	JCG	m4	2	0	1	1	0	1	0	0	0	0	1	0	1
45	245	JCG	m1	2	0	1	1	0	0	0	0	0	0	0	0	0
43	247	JCG	m1	2	1	3	1	25	2	0	0	3	5	3	3	14
46	248	JCG	m2	2	0	1	1	0	0	0	0	0	0	0	0	0
23	250	JCG	m1	2	0	1	1	0	1	0	0	0	0	3	0	3
41	251	JCG	m4	2	1	5	2	42	2	0	0	3	5	3	3	14
25	252	JCG	m2	2	1	2	2	17	3	0	0	2	0	1	0	3
16	253	JCG	m3	2	1	5	3	42	7	1	0	NA	5	3	3	12
31	257	JCG	m2	2	1	2	2	17	3	0	0	0	2	1	0	3
12	262	JCG	m2	2	1	3	2	25	2	1	0	NA	5	3	3	12
18	263	JCG	m2	2	1	5	2	42	9	1	0	NA	5	3	3	12
33	266	JCG	m4	2	1	5	3	42	0	0	2	0	4	0	0	6
28	268	JCG	m1	2	0	1	1	0	3	0	0	0	0	3	0	3
16	269	JCG	m4	2	1	5	3	42	5	1	0	NA	2	3	3	9
34	272	JCG	m2	2	1	3	2	25	1	0	0	1	3	2	3	9
47	274	JCG	m3	2	0	1	1	0	0	0	0	0	0	0	0	0
31	276	JCG	m3	2	0	1	1	0	0	0	0	0	0	0	0	0
27	278	JCG	m3	2	0	1	1	0	11	0	0	1	0	2	0	3
37	279	JCG	m3	2	1	4	2	33	5	0	0	1	1	1	3	6
24	281	JCG	m2	2	1	3	2	25	2	1	0	0	2	3	0	6
3	282	JCG	m3	2	1	3	2	25	5	0	0	NA	1	1	0	2
38	283	JCG	m1	2	0	1	1	0	0	0	0	0	0	0	0	0
8	285	JCG	m2	2	1	2	2	17	6	0	0	NA	5	1	0	6
3	286	JCG	m4	2	1	2	1	17	1	1	1	NA	1	1	0	4
5	290	JCG	m4	2	1	2	2	17	0	0	0	NA	3	3	0	6
2	292	JCG	m2	2	1	2	2	17	3	0	0	NA	1	1	0	2
4	294	JCG	m2	2	0	1	2	0	1	0	0	NA	0	3	0	3
10	296	JCG	m2	2	1	5	2	42	6	0	2	NA	3	1	0	6
30	297	JCG	m3	2	1	2	1	17	5	0	0	2	0	3	3	8
30	301	JCG	m2	2	1	2	2	17	1	0	0	0	2	3	0	5
15	302	JCG	m4	2	0	1	1	0	5	0	0	NA	0	1	0	1
50	305	JCG	m3	2	0	1	1	0	1	0	0	0	0	0	0	0
21	310	JCG	m2	2	0	1	1	0	5	2	0	1	0	3	0	6
40	311	JCG	m1	2	0	1	1	0	0	1	0	0	0	0	0	1
52	314	JCG	m3	2	0	1	1	0	0	0	0	0	0	0	0	0
15	317	JCG	m2	2	0	1	1	0	5	0	0	NA	0	1	0	1
6	320	JCG	m3	2	0	1	1	0	2	0	0	NA	0	1	0	1
3	323	JCG	m2	2	1	3	2	25	1	0	0	NA	3	1	0	4
50	325	JCG	m2	2	0	1	1	0	1	0	0	0	0	0	0	0
48	329	JCG	m3	2	0	1	1	0	0	0	0	0	0	0	0	0
8	330	JCG	m4	2	0	1	1	0	0	0	0	NA	0	1	0	1
6	331	JCG	m2	2	1	2	1	17	5	0	2	NA	0	3	0	5
45	332	JCG	m3	2	1	3	2	25	0	0	0	0	5	0	0	5
19	337	JCG	m2	2	0	1	1	0	2	0	0	NA	0	1	0	1
20	339	JCG	m2	2	1	2	2	17	5	0	0	NA	1	1	3	5
47	340	JCG	m1	2	0	1	1	0	0	0	0	0	0	0	0	0
38	341	JCG	m3	2	0	1	1	0	3	0	0	2	0	1	0	3
51	342	JCG	m4	2	0	1	1	0	1	0	0	0	0	1	0	1
25	344	JCG	m3	2	0	1	1	0	2	0	0	0	0	0	0	0
30	345	JCG	m1	2	0	1	1	0	1	0	0	0	0	3	0	3
14	347	JCG	m1	2	1	2	2	17	5	0	1	NA	1	1	0	3
26	350	JCG	m1	2	0	1	1	0	1	0	0	0	0	0	0	0
10	352	JCG	m1	2	1	2	2	17	4	0	0	NA	1	1	0	2
42	353	JCG	m3	2	0	1	1	0	1	1	0	1	0	1	0	3
51	356	JCG	m1	2	0	1	1	0	0	0	0	0	0	3	0	3
39	358	JCG	m2	2	1	2	2	17	1	0	2	0	0	1	0	3
44	361	JCG	m1	2	0	1	1	0	3	0	0	0	0	3	0	3
29	365	JCG	m1	2	0	1	1	0	0	0	0	0	0	0	0	0
21	368	JCG	m3	2	0	1	1	3	1	0	0	1	0	2	0	3
44	371	JCG	m4	2	0	1	1	0	0	1	0	0	0	3	0	4
36	373	JCG	m3	2	1	2	2	17	4	0	0	2	0	1	3	6
41	375	JCG	m1	2	1	3	2	25	3	0	0	1	0	3	2	6
43	377	JCG	m3	2	0	1	1	0	1	0	0	1	0	3	0	4
38	380	JCG	m2	2	1	4	2	33	1	0	0	0	4	3	0	7
19	384	JCG	m4	2	1	2	2	17	1	0	0	NA	1	1	0	2
42	385	JCG	m1	2	0	1	1	0	1	0	0	0	0	1	0	1
31	387	JCG	m4	2	0	1	1	0	0	0	0	0	.	3	0	3
40	390	JCG	m3	2	0	1	1	0	1	0	0	0	0	1	0	1
9	395	JCG	m4	2	1	4	2	33	3	1	0	NA	0	3	3	7
26	398	JCG	m4	2	1	3	2	25	4	0	0	2	0	1	3	6
37	400	JCG	m4	2	0	1	1	0	0	0	0	0	0	0	0	0
22	401	JCG	m3	2	0	1	1	0	1	0	0	0	0	3	0	3
11	402	JCG	m1	2	1	3	2	25	0	0	0	NA	0	3	2	5
52	403	JCG	m4	2	0	1	1	0	0	0	0	0	0	0	0	0
50	405	JCG	m1	2	0	1	1	0	0	0	0	0	0	0	0	0
22	406	JCG	m1	2	0	1	1	0	0	0	0	0	0	0	0	0
20	409	JCG	m3	2	1	3	2	25	4	1	0	NA	5	1	3	10
46	410	JCG	m1	2	0	1	1	0	0	0	0	0	0	0	0	0
39	3	MTL	m1	1	1	1	1	0	0	0	0	0	0	0	1	1
32	6	MTL	m2	1	1	1	3	47	1	0	0	0	4	1	0	5
23	7	MTL	m3	1	0	2	3	35	4	0	0	2	0	1	3	6
10	8	MTL	m3	1	1	3	3	61	6	0	1	NA	4	3	3	11
48	9	MTL	m1	1	0	1	1	0	0	0	0	0	0	0	0	0
18	10	MTL	m1	1	0	5	2	40	1	0	0	NA	0	1	0	1
34	11	MTL	m3	1	0	1	1	21	1	0	0	0	0	1	0	1
16	13	MTL	m2	1	1	5	3	48	2	1	1	NA	5	3	3	13
49	16	MTL	m2	1	0	1	1	0	0	0	0	0	0	0	0	0
33	18	MTL	m3	1	1	4	2	32	2	1	1	0	2	3	3	10
6	20	MTL	m4	1	0	5	2	35	5	0	3	NA	0	1	0	4
39	23	MTL	m4	1	0	1	1	0	0	0	0	0	1	0	0	1
36	24	MTL	m4	1	0	1	1	28	1	0	0	2	0	1	0	3
17	26	MTL	m2	1	1	5	3	38	4	1	1	NA	5	1	0	8
6	29	MTL	m1	1	0	4	2	23	7	0	0	NA	1	2	3	6
11	33	MTL	m2	1	1	6	3	58	3	1	1	NA	1	2	2	7
1	34	MTL	m4	1	0	2	1	10	4	0	0	NA	1	1	0	2
33	36	MTL	m1	1	0	1	1	0	0	0	0	0	0	0	0	0
28	37	MTL	m2	1	1	7	3	73	3	2	1	3	5	3	3	17
40	38	MTL	m4	1	1	5	3	59	1	1	0	0	1	0	3	5
17	39	MTL	m4	1	0	1	1	17	0	0	0	NA	1	0	0	1
33	40	MTL	m2	1	0	6	3	29	1	1	0	0	0	3	2	6
13	41	MTL	m3	1	0	2	1	15	5	0	0	NA	0	1	0	1
35	43	MTL	m4	1	0	1	1	0	1	0	0	0	0	0	1	1
41	44	MTL	m3	1	1	8	4	77	2	3	0	2	0	3	2	10
9	48	MTL	m1	1	0	1	1	21	2	0	0	NA	0	0	0	0
5	49	MTL	m1	1	0	2	1	4	1	0	0	NA	1	1	0	2
30	51	MTL	m4	1	0	3	2	13	1	0	0	0	3	0	0	3
47	52	MTL	m2	1	0	1	1	0	0	0	0	0	0	0	1	1
34	55	MTL	m1	1	0	1	1	0	0	0	0	0	0	0	1	1
9	57	MTL	m2	1	1	9	4	80	3	3	1	NA	5	3	2	14
35	59	MTL	m1	1	0	1	1	10	1	0	0	0	0	0	1	1
24	60	MTL	m1	1	0	2	2	17	0	0	0	0	0	0	1	1
2	61	MTL	m3	1	1	6	3	51	6	0	0	NA	5	2	0	7
7	65	MTL	m1	1	0	4	2	25	1	1	0	NA	0	0	1	2
32	66	MTL	m3	1	0	5	2	23	3	0	0	2	3	1	0	6
35	69	MTL	m3	1	1	7	3	51	4	1	0	2	0	3	3	9
44	70	MTL	m2	1	0	1	1	0	1	0	0	0	0	0	0	0
49	72	MTL	m1	1	0	3	1	13	1	0	0	0	1	0	1	2
21	74	MTL	m4	1	1	8	3	66	0	1	0	3	3	3	2	12
4	78	MTL	m1	1	0	4	2	26	0	0	0	NA	0	3	1	4
13	80	MTL	m1	1	0	1	1	0	1	0	3	NA	0	0	0	3
42	82	MTL	m2	1	1	7	3	67	3	1	0	4	5	3	3	16
51	83	MTL	m3	1	0	1	1	0	0	0	0	0	0	0	1	1
2	84	MTL	m1	1	0	3	2	20	1	0	0	NA	0	3	3	6
24	85	MTL	m3	1	1	7	3	64	4	1	0	2	5	2	3	13
41	86	MTL	m2	1	1	8	3	61	6	2	1	4	0	3	2	12
25	88	MTL	m4	1	0	1	1	0	0	0	0	0	0	0	1	1
2	89	MTL	m4	1	0	4	2	32	3	0	0	NA	0	1	3	4
8	91	MTL	m3	1	0	3	2	22	3	1	0	NA	1	1	0	3
32	96	MTL	m1	1	0	1	1	18	0	1	0	0	1	0	2	4
5	99	MTL	m2	1	0	4	2	12	3	0	0	NA	0	1	0	1
35	101	MTL	m2	1	1	6	3	48	0	2	0	2	0	3	3	10
29	104	MTL	m3	1	0	4	2	27	1	1	0	0	0	1	0	2
44	105	MTL	m3	1	0	1	1	0	2	0	0	0	0	1	0	1
9	106	MTL	m3	1	1	8	4	77	4	1	1	NA	5	3	2	12
17	108	MTL	m1	1	0	3	2	29	3	0	0	NA	2	1	0	3
28	109	MTL	m4	1	0	3	2	47	3	0	0	0	5	1	0	6
32	110	MTL	m4	1	0	2	2	22	3	0	0	0	1	1	0	2
36	117	MTL	m2	1	0	4	2	46	2	0	1	4	0	1	0	6
26	119	MTL	m2	1	1	6	3	52	7	0	1	3	0	1	3	8
47	120	MTL	m4	1	0	1	1	0	0	0	0	0	0	0	0	0
51	123	MTL	m2	1	0	1	1	7	1	0	0	0	2	1	0	3
46	125	MTL	m4	1	0	1	1	0	0	0	0	0	0	0	0	0
43	128	MTL	m2	1	0	4	2	22	2	0	0	2	0	2	3	7
12	129	MTL	m4	1	0	2	1	15	0	1	0	NA	0	0	1	2
24	130	MTL	m4	1	0	3	2	30	2	0	0	2	0	1	0	3
31	131	MTL	m1	1	0	1	1	0	0	0	0	0	0	0	1	1
13	137	MTL	m2	1	1	7	3	54	4	0	3	NA	3	0	0	6
7	138	MTL	m3	1	1	8	4	59	2	2	1	NA	5	3	2	13
37	139	MTL	m1	1	0	1	1	0	0	0	0	0	0	0	1	1
4	140	MTL	m4	1	1	3	2	36	3	0	0	NA	0	3	3	6
45	141	MTL	m4	1	0	1	1	0	0	0	0	0	0	0	1	1
10	142	MTL	m4	1	1	6	3	53	3	0	2	NA	3	1	0	6
29	143	MTL	m4	1	0	1	1	0	0	0	0	0	0	0	1	1
27	144	MTL	m2	1	1	6	3	65	2	0	1	2	0	1	3	7
25	145	MTL	m1	1	0	2	2	12	1	0	0	0	0	1	0	1
23	147	MTL	m2	1	1	7	3	70	5	1	1	3	5	3	3	16
16	148	MTL	m1	1	1	6	2	57	4	0	1	NA	2	3	3	9
50	149	MTL	m4	1	0	1	1	0	0	0	0	0	0	0	1	1
5	153	MTL	m3	1	1	2	1	13	3	0	0	NA	0	1	0	1
14	157	MTL	m3	1	0	6	3	42	4	0	0	NA	1	1	0	2
14	158	MTL	m4	1	0	3	2	27	1	0	0	NA	1	1	0	2
11	160	MTL	m4	1	1	6	3	58	1	2	1	NA	1	1	2	7
20	161	MTL	m4	1	0	3	1	0	4	0	0	NA	0	1	0	1
48	163	MTL	m4	1	0	1	1	0	0	0	0	0	0	0	0	0
19	165	MTL	m1	1	0	3	1	24	1	0	0	NA	1	0	0	1
17	166	MTL	m3	1	0	1	1	0	8	0	0	NA	0	0	0	0
12	169	MTL	m3	1	1	6	3	50	4	0	0	NA	3	1	0	4
15	171	MTL	m1	1	0	3	2	19	4	0	0	NA	0	1	0	1
4	172	MTL	m3	1	0	4	2	25	0	0	0	NA	0	3	1	4
18	174	MTL	m4	1	0	3	2	13	1	0	0	NA	0	0	0	0
26	175	MTL	m3	1	0	6	3	5	9	0	0	4	0	2	0	6
49	176	MTL	m4	1	0	1	1	0	0	0	0	0	0	0	1	1
52	178	MTL	m1	1	0	1	1	0	1	0	0	0	0	0	1	1
7	180	MTL	m2	1	1	6	3	56	0	3	1	NA	5	2	0	11
22	182	MTL	m2	1	0	3	2	28	3	0	0	2	0	1	0	3
14	184	MTL	m2	1	0	6	2	40	5	0	1	NA	1	2	0	4
49	185	MTL	m3	1	0	1	1	0	0	0	0	0	1	0	0	1
18	186	MTL	m3	1	0	1	1	0	10	0	0	NA	0	0	0	0
43	187	MTL	m4	1	0	4	2	20	2	0	0	0	2	1	0	3
27	188	MTL	m1	1	0	2	1	10	2	1	0	0	0	1	2	4
46	191	MTL	m3	1	0	1	1	0	0	0	0	0	0	0	1	1
39	193	MTL	m3	1	0	1	1	0	1	0	0	0	0	0	0	0
40	194	MTL	m2	1	0	4	2	45	3	0	0	3	0	0	0	3
22	195	MTL	m4	1	0	1	1	6	1	0	0	0	0	1	0	1
1	197	MTL	m1	1	0	1	1	0	0	0	0	NA	0	0	2	2
7	198	MTL	m4	1	0	3	2	11	0	1	0	NA	0	0	1	2
36	204	MTL	m1	1	0	2	1	15	1	0	0	0	0	0	0	0
1	206	MTL	m3	1	0	3	2	29	4	0	0	NA	1	1	0	2
48	207	MTL	m2	1	0	1	1	4	2	0	0	0	0	1	0	1
11	209	MTL	m3	1	1	7	4	65	1	2	1	NA	0	3	2	8
45	211	MTL	m2	1	0	1	1	0	0	0	0	0	0	0	1	1
28	214	MTL	m3	1	1	7	3	3	5	1	0	3	2	1	3	10
12	216	MTL	m1	1	0	1	1	0	0	1	0	NA	0	0	1	2
27	217	MTL	m4	1	1	6	3	50	1	2	0	3	0	3	3	11
21	218	MTL	m1	1	0	7	3	44	3	0	0	3	0	3	0	6
15	222	MTL	m3	1	0	3	1	8	6	0	0	NA	0	0	0	0
13	223	MTL	m4	1	0	1	1	17	4	0	2	NA	0	1	0	3
37	224	MTL	m2	1	1	5	2	54	6	2	1	4	2	2	3	14
38	225	MTL	m4	1	0	6	2	48	4	0	0	3	1	1	0	5
52	226	MTL	m2	1	0	1	1	0	0	0	0	0	0	0	1	1
29	227	MTL	m2	1	1	7	3	62	3	2	0	3	0	3	3	11
1	228	MTL	m2	1	1	8	3	73	3	1	2	NA	1	3	0	7
19	229	MTL	m3	1	0	4	2	15	3	2	1	NA	1	3	2	9
23	232	MTL	m4	1	0	1	1	17	0	0	4	3	2	0	1	10
20	235	MTL	m1	1	0	3	2	21	5	0	0	NA	0	1	0	1
42	238	MTL	m4	1	0	3	2	9	2	0	0	0	0	3	0	3
8	239	MTL	m1	1	0	5	3	12	1	0	1	NA	1	1	3	6
3	240	MTL	m1	1	0	3	2	22	4	0	1	NA	1	1	0	3
34	242	MTL	m4	1	0	4	2	27	2	0	0	2	2	1	0	5
45	245	MTL	m1	1	0	1	1	0	0	0	0	0	0	0	0	0
43	247	MTL	m1	1	0	6	3	32	2	0	0	2	0	3	1	6
46	248	MTL	m2	1	0	1	1	2	0	0	0	0	0	0	1	1
23	250	MTL	m1	1	0	4	2	47	1	0	0	3	0	3	3	9
41	251	MTL	m4	1	0	1	1	5	0	0	0	0	5	0	2	7
25	252	MTL	m2	1	1	7	3	58	4	0	0	3	0	1	3	7
16	253	MTL	m3	1	1	9	4	75	5	3	1	NA	5	3	3	15
31	257	MTL	m2	1	1	6	3	55	6	0	0	2	3	1	0	6
12	262	MTL	m2	1	0	3	2	26	0	0	0	NA	1	0	2	3
18	263	MTL	m2	1	1	7	3	74	4	0	0	NA	2	3	2	7
33	266	MTL	m4	1	1	7	3	2	1	0	2	0	2	3	3	10
28	268	MTL	m1	1	0	1	1	0	2	0	0	0	0	0	0	0
16	269	MTL	m4	1	1	8	4	70	3	0	0	NA	2	3	2	7
34	272	MTL	m2	1	0	1	1	8	1	0	0	2	3	1	0	6
47	274	MTL	m3	1	0	1	1	0	0	0	0	0	0	1	0	1
31	276	MTL	m3	1	0	5	2	12	0	0	0	0	0	0	0	0
27	278	MTL	m3	1	0	1	1	0	12	0	0	NA	0	1	2	3
37	279	MTL	m3	1	0	4	2	32	7	0	0	4	2	1	0	7
24	281	MTL	m2	1	1	7	3	48	5	2	0	3	5	2	2	14
3	282	MTL	m3	1	0	2	1	12	1	1	0	NA	2	1	0	4
38	283	MTL	m1	1	0	1	1	0	0	0	0	0	0	0	1	1
8	285	MTL	m2	1	0	3	2	27	6	0	0	NA	0	1	0	1
3	286	MTL	m4	1	1	8	4	76	4	2	1	NA	1	3	2	9
5	290	MTL	m4	1	0	1	1	0	0	0	0	NA	3	0	1	4
2	292	MTL	m2	1	0	3	1	7	4	0	0	NA	1	1	0	2
4	294	MTL	m2	1	1	6	3	34	4	0	2	NA	1	3	3	9
10	296	MTL	m2	1	1	8	4	67	6	0	2	NA	3	1	0	6
30	297	MTL	m3	1	0	7	3	50	4	0	0	2	0	1	0	3
30	301	MTL	m2	1	1	8	3	37	3	0	0	2	3	1	0	6
15	302	MTL	m4	1	0	4	2	19	7	0	0	NA	0	1	0	1
50	305	MTL	m3	1	0	1	1	0	1	0	0	0	0	0	1	1
21	310	MTL	m2	1	1	7	3	67	4	2	0	4	1	3	3	13
40	311	MTL	m1	1	0	1	1	0	0	1	0	0	0	0	1	2
52	314	MTL	m3	1	0	1	1	0	0	0	0	0	0	0	0	0
15	317	MTL	m2	1	0	1	1	0	6	0	0	NA	0	1	0	1
6	320	MTL	m3	1	0	5	3	41	4	0	0	NA	0	3	0	3
3	323	MTL	m2	1	1	9	3	74	4	0	0	NA	3	1	3	7
50	325	MTL	m2	1	0	1	1	0	0	0	0	0	0	0	0	0
48	329	MTL	m3	1	0	1	1	17	1	0	0	0	0	0	0	0
8	330	MTL	m4	1	0	6	3	50	2	1	0	NA	1	1	0	3
6	331	MTL	m2	1	1	6	3	23	5	0	2	NA	1	1	0	4
45	332	MTL	m3	1	0	1	1	0	0	0	0	0	0	0	1	1
19	337	MTL	m2	1	0	3	2	13	3	0	0	NA	0	1	0	1
20	339	MTL	m2	1	1	8	3	54	6	0	1	NA	2	3	3	9
47	340	MTL	m1	1	0	1	1	0	0	0	0	0	0	0	1	1
38	341	MTL	m3	1	1	2	1	17	5	0	0	4	0	1	0	5
51	342	MTL	m4	1	0	1	1	0	1	0	0	0	0	0	0	0
25	344	MTL	m3	1	1	6	3	43	2	0	0	3	0	0	1	4
30	345	MTL	m1	1	0	2	2	11	1	0	0	0	0	1	0	1
14	347	MTL	m1	1	0	3	2	22	3	0	1	NA	1	1	0	3
26	350	MTL	m1	1	0	1	1	8	3	0	0	0	0	0	0	0
10	352	MTL	m1	1	0	3	2	22	2	0	0	NA	0	1	0	1
42	353	MTL	m3	1	0	7	4	68	1	2	0	0	0	3	0	5
51	356	MTL	m1	1	0	1	1	4	0	0	0	0	0	1	0	1
39	358	MTL	m2	1	0	3	1	9	2	0	2	0	0	3	0	5
44	361	MTL	m1	1	0	1	1	0	2	1	0	0	0	1	0	2
29	365	MTL	m1	1	0	1	1	0	2	0	0	0	0	1	0	1
21	368	MTL	m3	1	1	8	3	73	6	0	1	4	1	3	3	12
44	371	MTL	m4	1	0	1	1	0	0	1	0	0	0	0	1	2
36	373	MTL	m3	1	1	6	3	51	5	0	1	2	1	2	0	6
41	375	MTL	m1	1	0	4	3	31	2	0	0	4	0	1	0	5
43	377	MTL	m3	1	0	3	2	34	2	0	0	0	0	3	3	6
38	380	MTL	m2	1	1	8	3	68	3	0	0	4	3	1	0	8
19	384	MTL	m4	1	0	1	1	0	0	0	0	NA	0	1	0	1
42	385	MTL	m1	1	0	3	2	13	0	1	0	0	0	1	0	2
31	387	MTL	m4	1	0	1	1	0	0	0	0	0	0	0	1	1
40	390	MTL	m3	1	1	5	3	47	2	1	0	3	0	1	0	5
9	395	MTL	m4	1	0	3	2	19	3	1	1	NA	0	0	1	3
26	398	MTL	m4	1	1	9	4	81	4	0	0	4	0	1	3	8
37	400	MTL	m4	1	0	1	1	0	0	0	0	0	0	0	1	1
22	401	MTL	m3	1	0	1	1	5	1	0	0	0	0	0	1	1
11	402	MTL	m1	1	0	3	2	21	0	0	1	NA	0	0	1	2
52	403	MTL	m4	1	0	1	1	0	0	0	0	0	0	0	1	1
50	405	MTL	m1	1	0	1	1	0	1	0	0	0	0	0	0	0
22	406	MTL	m1	1	0	1	1	0	0	0	0	0	0	0	0	0
20	409	MTL	m3	1	0	3	2	17	5	1	2	NA	0	1	0	4
46	410	MTL	m1	1	0	1	1	0	0	0	0	0	0	0	1	1
39	3	MTL	m1	2	0	0	1	0	0	0	0	0	0	0	1	1
32	6	MTL	m2	2	1	1	3	18	1	0	0	0	4	1	0	5
23	7	MTL	m3	2	1	7	3	48	4	1	0	3	0	1	0	5
10	8	MTL	m3	2	1	3	3	58	4	0	0	NA	4	3	3	10
48	9	MTL	m1	2	0	1	1	17	1	0	0	0	1	0	0	1
18	10	MTL	m1	2	0	2	2	13	1	0	0	NA	1	0	0	1
34	11	MTL	m3	2	0	1	1	8	1	0	0	2	0	0	0	2
16	13	MTL	m2	2	1	5	3	62	2	1	0	NA	5	3	3	12
49	16	MTL	m2	2	0	1	1	6	0	0	0	0	1	0	0	1
33	18	MTL	m3	2	1	4	2	48	1	1	0	0	2	3	3	9
6	20	MTL	m4	2	0	5	2	12	5	0	3	NA	0	1	0	4
39	23	MTL	m4	2	0	1	1	0	0	0	0	0	1	0	0	1
36	24	MTL	m4	2	0	1	1	4	1	0	0	2	0	1	0	3
17	26	MTL	m2	2	1	5	3	15	4	1	0	NA	5	3	0	9
6	29	MTL	m1	2	0	4	2	3	7	0	0	NA	1	1	0	2
11	33	MTL	m2	2	1	6	3	50	3	1	1	NA	1	3	3	9
1	34	MTL	m4	2	0	2	1	5	3	0	0	NA	1	1	0	2
33	36	MTL	m1	2	0	1	1	0	0	0	0	0	1	0	0	1
28	37	MTL	m2	2	1	7	3	70	2	2	1	3	5	3	4	18
40	38	MTL	m4	2	1	5	3	15	1	1	0	0	1	1	3	6
17	39	MTL	m4	2	0	1	1	3	0	0	0	NA	1	1	0	2
33	40	MTL	m2	2	0	6	3	67	2	1	0	0	0	3	2	6
13	41	MTL	m3	2	0	2	1	2	8	0	0	NA	0	2	0	2
35	43	MTL	m4	2	0	1	1	0	1	0	0	0	0	1	0	1
41	44	MTL	m3	2	1	8	4	80	2	3	0	2	0	3	2	10
9	48	MTL	m1	2	0	1	1	13	3	0	0	NA	0	0	0	0
5	49	MTL	m1	2	0	2	1	3	1	0	0	NA	1	1	0	2
30	51	MTL	m4	2	0	3	2	15	1	0	0	0	3	1	0	4
47	52	MTL	m2	2	0	1	1	0	0	0	0	0	0	0	0	0
34	55	MTL	m1	2	0	1	1	3	0	0	0	0	0	0	0	0
9	57	MTL	m2	2	1	9	4	75	4	3	1	NA	5	3	3	15
35	59	MTL	m1	2	0	1	1	0	1	0	0	0	0	0	0	0
24	60	MTL	m1	2	0	2	2	0	1	0	0	0	0	0	0	0
2	61	MTL	m3	2	1	6	3	63	7	0	0	NA	5	3	3	11
7	65	MTL	m1	2	0	4	2	21	1	1	0	NA	0	1	0	2
32	66	MTL	m3	2	0	5	2	13	3	0	0	2	3	1	0	6
35	69	MTL	m3	2	1	7	3	32	4	1	1	2	0	1	3	8
44	70	MTL	m2	2	0	1	1	8	1	0	0	0	0	1	0	1
49	72	MTL	m1	2	0	3	1	0	1	0	0	0	1	0	0	1
21	74	MTL	m4	2	1	8	3	67	0	1	0	3	4	3	3	14
4	78	MTL	m1	2	0	3	2	16	0	2	1	NA	1	3	3	10
13	80	MTL	m1	2	0	1	1	9	1	0	0	NA	0	1	0	1
42	82	MTL	m2	2	1	8	3	75	3	2	1	4	5	3	4	19
51	83	MTL	m3	2	0	1	1	3	1	0	0	0	0	1	0	1
2	84	MTL	m1	2	1	8	3	62	1	0	0	NA	0	3	3	6
24	85	MTL	m3	2	1	8	3	71	5	0	0	2	5	3	2	12
41	86	MTL	m2	2	1	10	4	55	3	3	0	4	0	3	2	12
25	88	MTL	m4	2	0	1	1	8	0	0	0	0	0	0	0	0
2	89	MTL	m4	2	0	4	2	18	1	0	0	NA	0	1	3	4
8	91	MTL	m3	2	0	3	2	7	3	1	0	NA	1	1	0	3
32	96	MTL	m1	2	0	1	1	12	0	1	0	0	1	0	0	2
5	99	MTL	m2	2	0	4	2	0	3	0	0	NA	0	1	0	1
35	101	MTL	m2	2	1	6	3	61	2	2	1	2	0	3	3	11
29	104	MTL	m3	2	0	4	2	11	1	1	0	0	0	1	0	2
44	105	MTL	m3	2	0	1	1	21	1	0	0	0	0	1	0	1
9	106	MTL	m3	2	1	8	4	73	4	1	1	NA	5	3	2	12
17	108	MTL	m1	2	0	3	2	14	3	0	0	NA	5	1	0	6
28	109	MTL	m4	2	0	3	2	26	3	0	0	0	5	1	3	9
32	110	MTL	m4	2	0	2	2	22	1	0	0	0	1	1	0	2
36	117	MTL	m2	2	0	4	2	23	1	0	0	4	0	1	0	5
26	119	MTL	m2	2	1	6	3	69	5	0	0	3	5	1	3	12
47	120	MTL	m4	2	0	1	1	5	0	0	0	0	0	0	0	0
51	123	MTL	m2	2	1	1	1	32	1	0	0	0	2	1	0	3
46	125	MTL	m4	2	0	1	1	0	0	0	0	0	0	0	0	0
43	128	MTL	m2	2	0	4	2	15	2	0	0	2	0	3	3	8
12	129	MTL	m4	2	0	2	1	3	0	1	0	NA	0	0	1	2
24	130	MTL	m4	2	0	3	2	23	1	0	0	2	5	3	3	13
31	131	MTL	m1	2	0	1	1	0	0	0	0	0	0	0	1	1
13	137	MTL	m2	2	1	7	3	12	4	0	0	NA	3	1	0	4
7	138	MTL	m3	2	0	1	1	78	2	0	1	NA	5	3	3	12
37	139	MTL	m1	2	0	1	1	0	0	0	0	0	0	0	1	1
4	140	MTL	m4	2	1	3	2	46	2	0	2	NA	1	3	3	9
45	141	MTL	m4	2	0	1	1	0	0	0	0	0	0	0	0	0
10	142	MTL	m4	2	1	6	3	38	3	0	2	NA	4	1	1	8
29	143	MTL	m4	2	0	1	1	0	1	0	0	0	0	0	0	0
27	144	MTL	m2	2	1	6	3	28	3	0	0	2	0	1	3	6
25	145	MTL	m1	2	0	2	2	13	1	0	0	0	0	1	0	1
23	147	MTL	m2	2	1	7	3	60	7	1	0	3	5	3	3	15
16	148	MTL	m1	2	1	6	2	12	4	0	0	NA	2	3	3	8
50	149	MTL	m4	2	0	1	1	3	1	0	0	0	0	1	0	1
5	153	MTL	m3	2	0	2	1	4	3	0	0	NA	0	1	0	1
14	157	MTL	m3	2	1	6	3	31	4	0	1	NA	1	3	3	8
14	158	MTL	m4	2	0	3	2	23	1	0	0	NA	5	1	1	7
11	160	MTL	m4	2	1	6	3	63	1	2	1	NA	5	3	3	14
20	161	MTL	m4	2	0	3	1	14	7	0	0	NA	0	1	3	4
48	163	MTL	m4	2	0	1	1	8	1	0	0	0	2	0	0	2
19	165	MTL	m1	2	0	3	1	28	1	0	0	NA	1	3	1	5
17	166	MTL	m3	2	0	1	1	0	8	0	0	NA	0	2	0	2
12	169	MTL	m3	2	1	6	3	70	7	0	0	NA	3	1	0	4
15	171	MTL	m1	2	0	3	2	13	5	0	0	NA	0	1	0	1
4	172	MTL	m3	2	0	3	2	21	0	0	1	NA	0	3	3	7
18	174	MTL	m4	2	0	2	2	14	1	0	1	NA	1	0	0	2
26	175	MTL	m3	2	0	6	4	5	10	0	0	4	0	2	0	6
49	176	MTL	m4	2	0	1	1	0	1	0	0	0	0	0	0	0
52	178	MTL	m1	2	0	1	1	0	1	0	0	0	0	0	0	0
7	180	MTL	m2	2	1	8	3	75	0	3	1	NA	5	3	3	15
22	182	MTL	m2	2	0	3	2	20	4	1	0	0	0	1	2	4
14	184	MTL	m2	2	1	7	3	53	5	0	1	NA	1	3	3	8
49	185	MTL	m3	2	0	1	1	0	1	0	0	0	0	0	0	0
18	186	MTL	m3	2	0	1	1	0	11	0	0	NA	0	1	0	1
43	187	MTL	m4	2	0	4	2	14	2	0	0	0	0	1	3	4
27	188	MTL	m1	2	0	2	1	19	0	1	0	0	0	3	2	6
46	191	MTL	m3	2	0	1	1	0	1	0	0	0	0	0	0	0
39	193	MTL	m3	2	0	1	1	0	1	0	0	0	0	0	0	0
40	194	MTL	m2	2	1	4	2	58	4	0	0	3	0	3	3	9
22	195	MTL	m4	2	0	1	1	0	1	0	0	0	0	0	0	0
1	197	MTL	m1	2	0	1	1	13	1	0	0	NA	1	1	0	2
7	198	MTL	m4	2	0	3	2	36	0	1	0	NA	0	0	2	3
36	204	MTL	m1	2	0	4	2	10	2	0	0	0	0	1	0	1
1	206	MTL	m3	2	0	3	2	5	3	0	0	NA	1	1	0	2
48	207	MTL	m2	2	0	1	1	0	1	0	0	0	0	1	0	1
11	209	MTL	m3	2	1	7	4	63	1	2	1	NA	0	3	2	8
45	211	MTL	m2	2	0	1	1	0	0	0	0	0	0	0	0	0
28	214	MTL	m3	2	1	7	3	52	8	1	0	3	2	3	3	12
12	216	MTL	m1	2	0	1	1	0	0	0	0	NA	0	3	0	3
27	217	MTL	m4	2	0	2	2	38	4	0	0	2	0	3	3	8
21	218	MTL	m1	2	1	7	3	53	3	0	0	3	0	3	3	9
15	222	MTL	m3	2	0	3	1	22	7	0	1	NA	0	3	3	7
13	223	MTL	m4	2	0	1	1	14	4	0	0	NA	0	1	0	1
37	224	MTL	m2	2	1	5	2	19	7	2	0	4	5	3	3	17
38	225	MTL	m4	2	0	6	2	11	3	0	0	3	1	1	0	5
52	226	MTL	m2	2	0	0	0	0	0	0	0	0	0	0	0	0
29	227	MTL	m2	2	1	7	3	17	6	2	0	3	0	3	1	9
1	228	MTL	m2	2	1	8	3	48	4	1	1	NA	3	3	3	11
19	229	MTL	m3	2	0	4	2	10	3	2	1	NA	1	3	3	10
23	232	MTL	m4	2	1	1	1	64	1	0	1	3	1	3	1	9
20	235	MTL	m1	2	0	3	2	20	6	0	0	NA	0	3	3	6
42	238	MTL	m4	2	0	3	2	11	2	0	0	0	0	1	0	1
8	239	MTL	m1	2	0	4	2	19	1	0	0	NA	0	1	0	1
3	240	MTL	m1	2	0	2	2	27	3	0	0	NA	1	1	0	2
34	242	MTL	m4	2	0	4	2	13	1	0	0	0	0	1	0	1
45	245	MTL	m1	2	0	1	1	0	0	0	0	0	0	0	0	0
43	247	MTL	m1	2	1	7	3	15	2	0	0	4	0	3	3	10
46	248	MTL	m2	2	0	1	1	0	0	0	0	0	0	0	0	0
23	250	MTL	m1	2	1	4	2	50	1	0	0	3	2	3	3	11
41	251	MTL	m4	2	0	1	1	28	2	0	0	0	5	1	2	8
25	252	MTL	m2	2	1	7	3	0	5	0	0	3	0	1	0	4
16	253	MTL	m3	2	1	9	4	73	7	3	0	NA	5	3	3	14
31	257	MTL	m2	2	1	6	3	35	4	0	0	2	1	1	0	4
12	262	MTL	m2	2	0	3	2	24	1	0	0	NA	3	3	2	8
18	263	MTL	m2	2	1	7	3	79	4	0	1	NA	5	3	2	11
33	266	MTL	m4	2	1	7	3	76	1	0	2	0	4	3	3	12
28	268	MTL	m1	2	0	1	1	48	3	0	0	0	1	1	3	5
16	269	MTL	m4	2	1	8	4	68	3	0	1	NA	2	3	3	9
34	272	MTL	m2	2	0	1	1	33	1	0	1	2	3	1	0	7
47	274	MTL	m3	2	0	1	1	0	1	0	0	0	0	1	0	1
31	276	MTL	m3	2	0	2	1	17	1	0	0	0	0	0	1	1
27	278	MTL	m3	2	0	1	1	0	13	0	0	NA	0	4	0	4
37	279	MTL	m3	2	0	4	2	72	9	0	0	4	3	3	3	13
24	281	MTL	m2	2	1	7	3	38	5	2	0	3	5	2	2	14
3	282	MTL	m3	2	0	2	1	19	1	1	0	NA	2	1	0	4
38	283	MTL	m1	2	0	1	1	0	1	0	0	0	0	1	0	1
8	285	MTL	m2	2	0	3	2	7	5	0	0	NA	0	1	0	1
3	286	MTL	m4	2	1	8	4	52	3	2	1	NA	1	3	2	9
5	290	MTL	m4	2	0	1	1	6	0	0	0	NA	3	0	1	4
2	292	MTL	m2	2	0	3	1	7	3	0	0	NA	1	1	0	2
4	294	MTL	m2	2	1	6	3	53	4	0	0	NA	0	3	3	6
10	296	MTL	m2	2	1	8	4	63	6	0	2	NA	3	1	0	6
30	297	MTL	m3	2	0	7	3	0	4	0	0	2	0	1	0	3
30	301	MTL	m2	2	1	8	3	28	1	0	0	2	3	1	0	6
15	302	MTL	m4	2	0	4	2	25	6	0	0	NA	0	1	0	1
50	305	MTL	m3	2	0	1	1	0	1	0	0	0	0	1	0	1
21	310	MTL	m2	2	1	7	3	48	6	2	0	4	0	3	3	12
40	311	MTL	m1	2	0	1	1	23	0	1	0	0	0	0	1	2
52	314	MTL	m3	2	0	1	1	0	1	0	0	0	0	0	0	0
15	317	MTL	m2	2	0	1	1	8	5	0	0	NA	0	1	0	1
6	320	MTL	m3	2	0	5	3	12	4	0	0	NA	0	1	0	1
3	323	MTL	m2	2	1	9	3	50	4	0	0	NA	3	1	0	4
50	325	MTL	m2	2	0	1	1	0	1	0	0	0	0	0	0	0
48	329	MTL	m3	2	0	1	1	0	1	0	0	0	1	1	0	2
8	330	MTL	m4	2	0	6	3	6	2	1	0	NA	1	1	0	3
6	331	MTL	m2	2	1	6	3	11	5	0	1	NA	0	1	0	2
45	332	MTL	m3	2	0	1	1	0	0	0	0	0	0	0	0	0
19	337	MTL	m2	2	0	3	2	0	3	0	0	NA	0	1	0	1
20	339	MTL	m2	2	1	8	3	58	7	0	0	NA	1	3	3	7
47	340	MTL	m1	2	0	1	1	0	0	0	0	0	0	0	1	1
38	341	MTL	m3	2	1	2	1	0	5	0	0	4	0	1	0	5
51	342	MTL	m4	2	0	1	1	0	1	0	0	0	0	1	0	1
25	344	MTL	m3	2	1	6	3	18	4	0	0	3	0	1	0	4
30	345	MTL	m1	2	0	2	2	13	1	0	0	0	0	1	0	1
14	347	MTL	m1	2	0	3	2	16	4	0	1	NA	1	1	0	3
26	350	MTL	m1	2	0	1	1	9	3	0	0	0	0	1	1	2
10	352	MTL	m1	2	0	3	2	28	1	0	0	NA	0	1	0	1
42	353	MTL	m3	2	0	7	4	69	2	2	0	0	0	3	3	8
51	356	MTL	m1	2	0	1	1	13	1	0	0	0	0	1	0	1
39	358	MTL	m2	2	0	3	1	37	1	0	2	0	0	3	0	5
44	361	MTL	m1	2	0	1	1	0	2	1	0	0	0	1	0	2
29	365	MTL	m1	2	0	1	1	0	0	0	0	0	1	0	0	1
21	368	MTL	m3	2	1	10	4	80	6	0	0	4	0	3	3	10
44	371	MTL	m4	2	0	1	1	0	0	0	0	0	0	0	1	1
36	373	MTL	m3	2	1	8	3	38	6	0	0	2	0	1	0	3
41	375	MTL	m1	2	0	1	1	11	1	0	0	0	0	1	0	1
43	377	MTL	m3	2	0	2	1	3	1	0	0	2	0	1	0	3
38	380	MTL	m2	2	1	6	3	73	5	0	0	4	4	3	3	14
19	384	MTL	m4	2	0	1	1	18	0	2	0	NA	1	3	2	8
42	385	MTL	m1	2	0	1	1	13	0	1	0	0	0	3	2	6
31	387	MTL	m4	2	0	1	1	0	0	0	0	0	0	0	0	0
40	390	MTL	m3	2	1	8	4	64	5	2	0	0	0	3	3	8
9	395	MTL	m4	2	0	3	2	23	3	1	0	NA	0	0	0	1
26	398	MTL	m4	2	1	9	4	46	7	0	0	4	5	1	3	13
37	400	MTL	m4	2	0	1	1	0	0	0	0	0	0	0	1	1
22	401	MTL	m3	2	0	1	1	0	1	0	0	0	0	0	1	1
11	402	MTL	m1	2	0	3	2	18	0	0	0	NA	0	0	1	1
52	403	MTL	m4	2	0	1	1	0	0	0	0	0	0	0	1	1
50	405	MTL	m1	2	0	1	1	0	1	0	0	0	0	1	0	1
22	406	MTL	m1	2	0	1	1	0	0	0	0	0	0	0	0	0
20	409	MTL	m3	2	0	3	2	19	4	1	1	NA	0	3	0	5
46	410	MTL	m1	2	0	1	1	0	1	0	0	0	0	0	1	1
39	3	TRA	m1	1	0	1	1	4	0	0	0	0	0	0	1	1
32	6	TRA	m2	1	1	2	2	17	1	0	0	0	4	0	0	4
23	7	TRA	m3	1	0	1	1	4	4	0	0	2	0	1	3	6
10	8	TRA	m3	1	1	7	4	67	2	1	0	NA	4	1	3	9
48	9	TRA	m1	1	0	1	2	8	0	0	0	0	1	0	0	1
18	10	TRA	m1	1	0	1	2	8	1	0	0	NA	1	0	0	1
34	11	TRA	m3	1	0	1	1	4	1	0	0	0	0	0	0	0
16	13	TRA	m2	1	1	4	3	25	2	1	0	NA	5	1	3	10
49	16	TRA	m2	1	0	1	1	4	0	0	0	0	0	0	1	1
33	18	TRA	m3	1	0	1	1	4	1	0	0	0	0	3	2	5
6	20	TRA	m4	1	0	1	1	4	1	0	0	NA	0	1	0	1
39	23	TRA	m4	1	0	1	1	4	0	0	0	0	0	0	1	1
36	24	TRA	m4	1	0	1	1	4	2	0	0	0	0	1	0	1
17	26	TRA	m2	1	1	2	2	25	2	0	0	NA	4	1	0	5
6	29	TRA	m1	1	0	1	1	4	5	0	0	NA	0	1	0	1
11	33	TRA	m2	1	0	2	2	8	0	0	0	NA	1	0	1	2
1	34	TRA	m4	1	0	2	2	8	3	0	0	NA	1	1	0	2
33	36	TRA	m1	1	0	1	1	4	0	0	0	0	0	0	1	1
28	37	TRA	m2	1	1	3	3	34	7	1	1	3	5	3	2	15
40	38	TRA	m4	1	0	1	1	4	0	0	0	0	0	0	1	1
17	39	TRA	m4	1	0	2	1	8	2	0	0	NA	1	0	1	2
33	40	TRA	m2	1	0	1	1	4	1	0	0	0	0	1	0	1
13	41	TRA	m3	1	0	1	1	4	6	0	0	NA	0	1	0	1
35	43	TRA	m4	1	0	1	1	4	0	0	0	0	0	0	1	1
41	44	TRA	m3	1	0	2	2	8	8	1	0	1	0	2	4	8
9	48	TRA	m1	1	0	1	1	8	0	0	0	NA	0	0	1	1
5	49	TRA	m1	1	0	2	1	8	1	0	0	NA	1	0	0	1
30	51	TRA	m4	1	0	2	1	8	1	0	0	0	3	1	0	4
47	52	TRA	m2	1	0	1	1	4	0	0	0	0	0	0	1	1
34	55	TRA	m1	1	0	1	1	4	0	0	0	0	0	0	1	1
9	57	TRA	m2	1	1	7	3	58	7	1	0	NA	5	2	4	12
35	59	TRA	m1	1	0	1	1	4	1	0	0	0	0	0	1	1
24	60	TRA	m1	1	0	1	1	4	0	0	0	0	0	0	1	1
2	61	TRA	m3	1	1	2	2	17	9	0	0	NA	5	2	4	11
7	65	TRA	m1	1	0	1	1	4	0	0	0	NA	0	0	1	1
32	66	TRA	m3	1	1	1	2	17	3	0	0	0	4	1	0	5
35	69	TRA	m3	1	0	1	1	4	2	0	0	0	0	0	1	1
44	70	TRA	m2	1	0	1	1	17	4	0	0	2	0	1	3	6
49	72	TRA	m1	1	0	1	1	4	0	0	0	0	0	0	1	1
21	74	TRA	m4	1	1	2	2	8	1	1	0	0	4	1	0	6
4	78	TRA	m1	1	0	1	1	8	4	0	0	NA	1	1	0	2
13	80	TRA	m1	1	0	1	1	4	7	0	0	NA	0	1	0	1
42	82	TRA	m2	1	1	7	3	58	8	1	0	4	4	3	4	16
51	83	TRA	m3	1	0	1	1	4	1	0	0	0	0	0	1	1
2	84	TRA	m1	1	0	2	1	8	2	0	0	NA	0	1	0	1
24	85	TRA	m3	1	1	2	2	17	4	0	0	0	5	1	0	6
41	86	TRA	m2	1	1	2	1	8	3	1	0	.	0	2	4	7
25	88	TRA	m4	1	0	1	1	4	0	0	0	0	0	0	1	1
2	89	TRA	m4	1	0	1	1	4	4	0	0	NA	0	1	0	1
8	91	TRA	m3	1	0	1	1	4	3	0	0	NA	0	1	0	1
32	96	TRA	m1	1	1	2	2	17	0	0	0	0	5	0	1	6
5	99	TRA	m2	1	0	1	1	4	1	0	0	NA	0	1	0	1
35	101	TRA	m2	1	0	1	1	4	3	0	0	0	0	1	0	1
29	104	TRA	m3	1	0	1	1	4	0	0	0	0	0	0	1	1
44	105	TRA	m3	1	0	1	1	4	2	0	0	0	0	1	1	2
9	106	TRA	m3	1	1	3	2	42	4	1	0	NA	4	1	4	10
17	108	TRA	m1	1	1	2	2	25	1	0	0	NA	5	0	0	5
28	109	TRA	m4	1	1	2	2	17	3	0	0	0	4	0	0	4
32	110	TRA	m4	1	0	1	2	17	1	0	0	0	1	1	0	2
36	117	TRA	m2	1	0	1	1	4	3	0	0	4	0	1	3	8
26	119	TRA	m2	1	1	2	2	28	9	0	0	2	0	2	3	7
47	120	TRA	m4	1	0	1	1	4	0	0	0	0	0	0	1	1
51	123	TRA	m2	1	0	1	1	4	1	0	0	0	0	1	0	1
46	125	TRA	m4	1	0	1	1	4	0	0	0	0	0	0	1	1
43	128	TRA	m2	1	0	1	1	4	3	0	0	0	0	1	0	1
12	129	TRA	m4	1	0	1	1	4	0	0	0	NA	0	0	1	1
24	130	TRA	m4	1	0	1	2	8	3	0	0	0	5	1	0	6
31	131	TRA	m1	1	0	1	1	4	0	0	0	0	0	0	1	1
13	137	TRA	m2	1	0	1	2	8	5	0	2	NA	4	1	0	7
7	138	TRA	m3	1	1	8	3	67	0	1	0	NA	5	3	2	11
37	139	TRA	m1	1	0	1	1	4	0	0	0	0	0	0	1	1
4	140	TRA	m4	1	0	1	1	4	3	0	0	NA	0	3	3	6
45	141	TRA	m4	1	0	1	1	4	0	0	0	0	0	0	1	1
10	142	TRA	m4	1	1	5	3	42	1	0	2	NA	4	1	0	7
29	143	TRA	m4	1	0	1	1	4	0	0	0	0	0	0	1	1
27	144	TRA	m2	1	0	2	1	8	5	0	0	3	0	3	3	9
25	145	TRA	m1	1	0	1	1	4	1	0	0	0	0	0	0	0
23	147	TRA	m2	1	1	7	3	58	6	1	0	3	5	3	3	15
16	148	TRA	m1	1	1	3	2	25	4	0	0	NA	2	1	0	3
50	149	TRA	m4	1	0	1	1	4	0	0	0	0	0	0	1	1
5	153	TRA	m3	1	0	1	1	4	4	0	0	NA	0	1	0	1
14	157	TRA	m3	1	1	2	2	25	6	0	0	NA	1	1	4	6
14	158	TRA	m4	1	1	2	2	25	1	0	0	NA	1	0	0	1
11	160	TRA	m4	1	1	2	2	25	2	0	0	NA	1	3	2	6
20	161	TRA	m4	1	0	1	1	4	9	0	0	NA	0	1	0	1
48	163	TRA	m4	1	0	1	1	4	0	0	0	0	0	0	1	1
19	165	TRA	m1	1	1	2	2	8	0	0	0	NA	1	1	0	2
17	166	TRA	m3	1	0	1	1	4	9	0	0	NA	0	2	0	2
12	169	TRA	m3	1	1	2	2	17	6	0	0	NA	4	1	0	5
15	171	TRA	m1	1	0	1	1	4	6	0	0	NA	0	1	0	1
4	172	TRA	m3	1	0	1	1	4	1	0	0	NA	0	1	0	1
18	174	TRA	m4	1	1	2	2	17	0	0	0	NA	1	0	1	2
26	175	TRA	m3	1	1	1	2	8	8	0	0	4	0	2	3	9
49	176	TRA	m4	1	0	1	1	4	0	0	0	0	0	0	1	1
52	178	TRA	m1	1	0	1	1	4	0	0	0	0	0	0	1	1
7	180	TRA	m2	1	1	4	2	33	0	1	0	NA	5	0	2	8
22	182	TRA	m2	1	0	1	1	4	1	0	0	0	0	0	0	0
14	184	TRA	m2	1	0	1	1	7	6	0	0	NA	0	1	4	5
49	185	TRA	m3	1	0	1	1	4	0	0	0	0	0	0	1	1
18	186	TRA	m3	1	0	1	1	4	11	0	0	NA	0	2	4	6
43	187	TRA	m4	1	0	1	1	4	3	0	0	0	0	1	0	1
27	188	TRA	m1	1	0	1	1	4	0	1	0	0	0	0	0	1
46	191	TRA	m3	1	0	1	1	4	0	0	0	0	0	0	1	1
39	193	TRA	m3	1	0	1	1	4	0	0	0	0	0	0	1	1
40	194	TRA	m2	1	0	1	1	40	1	0	0	0	0	1	0	1
22	195	TRA	m4	1	0	1	1	4	0	0	0	0	0	0	1	1
1	197	TRA	m1	1	1	2	2	6	1	0	0	NA	1	0	1	2
7	198	TRA	m4	1	0	1	1	4	0	1	0	NA	0	0	1	2
36	204	TRA	m1	1	0	1	1	4	2	0	0	0	0	1	0	1
1	206	TRA	m3	1	1	2	2	18	4	0	0	NA	1	1	0	2
48	207	TRA	m2	1	0	1	1	4	1	0	0	0	0	0	0	0
11	209	TRA	m3	1	1	2	2	18	1	1	0	NA	1	0	0	2
45	211	TRA	m2	1	0	1	1	4	0	0	0	0	0	0	1	1
28	214	TRA	m3	1	0	1	1	4	3	0	0	0	0	1	0	1
12	216	TRA	m1	1	0	1	1	4	0	0	0	NA	0	0	1	1
27	217	TRA	m4	1	0	1	1	4	2	0	0	0	0	1	0	1
21	218	TRA	m1	1	0	1	1	4	3	0	0	2	0	1	3	6
15	222	TRA	m3	1	0	1	1	4	9	0	0	NA	0	2	0	2
13	223	TRA	m4	1	0	1	1	4	1	0	0	NA	0	1	0	1
37	224	TRA	m2	1	1	4	2	33	8	2	0	4	5	3	3	17
38	225	TRA	m4	1	1	2	2	18	2	0	0	0	4	0	0	4
52	226	TRA	m2	1	0	1	1	4	0	0	0	0	0	0	1	1
29	227	TRA	m2	1	0	1	1	4	3	1	0	0	0	0	1	2
1	228	TRA	m2	1	1	2	2	17	4	2	0	NA	1	0	1	4
19	229	TRA	m3	1	1	2	2	12	4	1	0	NA	1	1	0	3
23	232	TRA	m4	1	0	1	2	4	0	0	1	0	0	0	1	2
20	235	TRA	m1	1	0	1	1	4	9	0	0	NA	0	1	0	1
42	238	TRA	m4	1	0	1	1	4	1	0	0	0	0	1	0	1
8	239	TRA	m1	1	0	1	1	8	2	0	0	NA	0	3	0	3
3	240	TRA	m1	1	1	2	2	8	3	0	0	NA	1	1	0	2
34	242	TRA	m4	1	0	1	1	4	0	0	0	0	0	0	0	0
45	245	TRA	m1	1	0	1	1	4	0	0	0	0	0	0	1	1
43	247	TRA	m1	1	0	1	1	4	6	0	0	2	0	3	3	8
46	248	TRA	m2	1	0	1	1	4	0	0	0	0	0	0	1	1
23	250	TRA	m1	1	0	1	1	4	0	0	0	0	0	0	1	1
41	251	TRA	m4	1	1	3	2	28	1	0	0	3	4	3	2	12
25	252	TRA	m2	1	0	1	1	4	3	0	0	0	0	1	0	1
16	253	TRA	m3	1	1	6	3	50	5	2	0	NA	5	3	3	13
31	257	TRA	m2	1	1	2	2	12	3	0	0	0	1	1	0	2
12	262	TRA	m2	1	1	3	2	25	0	1	0	NA	1	0	1	3
18	263	TRA	m2	1	1	8	4	70	9	1	0	NA	2	3	4	10
33	266	TRA	m4	1	1	6	3	67	1	0	2	0	4	3	2	11
28	268	TRA	m1	1	0	1	1	50	2	0	0	0	0	1	0	1
16	269	TRA	m4	1	1	3	2	4	3	2	0	NA	1	3	3	9
34	272	TRA	m2	1	1	4	2	17	3	0	0	0	4	0	0	4
47	274	TRA	m3	1	0	1	1	4	0	0	0	0	0	0	1	1
31	276	TRA	m3	1	0	1	1	4	1	0	0	0	0	0	0	0
27	278	TRA	m3	1	0	1	1	4	9	0	0	4	0	4	4	12
37	279	TRA	m3	1	1	3	2	17	8	0	0	4	1	3	3	11
24	281	TRA	m2	1	1	2	2	17	3	1	0	0	5	3	3	12
3	282	TRA	m3	1	1	4	3	33	4	0	0	NA	1	1	0	2
38	283	TRA	m1	1	0	1	1	4	1	0	0	0	0	0	1	1
8	285	TRA	m2	1	0	1	1	10	3	0	0	NA	0	1	0	1
3	286	TRA	m4	1	1	3	2	25	1	2	0	NA	1	1	2	6
5	290	TRA	m4	1	1	3	3	25	0	0	0	NA	4	0	1	5
2	292	TRA	m2	1	1	1	2	8	5	0	0	NA	1	1	0	2
4	294	TRA	m2	1	0	1	1	4	3	1	0	NA	0	3	3	7
10	296	TRA	m2	1	1	6	4	50	1	0	2	NA	4	1	0	7
30	297	TRA	m3	1	0	1	1	4	6	0	0	0	0	1	0	1
30	301	TRA	m2	1	1	2	2	8	2	0	0	0	3	1	0	4
15	302	TRA	m4	1	0	1	1	4	4	0	0	NA	0	1	0	1
50	305	TRA	m3	1	0	1	1	4	0	0	0	0	0	0	1	1
21	310	TRA	m2	1	0	1	1	4	4	2	0	0	0	1	0	3
40	311	TRA	m1	1	0	1	1	0	0	1	0	0	0	0	1	2
52	314	TRA	m3	1	0	1	1	0	0	0	0	0	0	0	1	1
15	317	TRA	m2	1	0	1	1	0	3	0	0	NA	0	1	0	1
6	320	TRA	m3	1	0	1	1	4	1	0	0	NA	0	1	0	1
3	323	TRA	m2	1	1	3	2	25	3	0	0	NA	1	1	0	2
50	325	TRA	m2	1	0	1	1	4	0	0	0	0	0	0	1	1
48	329	TRA	m3	1	0	1	1	0	1	0	0	0	0	0	0	0
8	330	TRA	m4	1	1	2	2	17	1	0	0	NA	1	1	0	2
6	331	TRA	m2	1	0	1	1	4	3	0	0	NA	0	1	0	1
45	332	TRA	m3	1	0	1	1	4	0	0	0	0	0	0	1	1
19	337	TRA	m2	1	0	1	1	4	2	0	0	NA	0	1	0	1
20	339	TRA	m2	1	1	4	3	33	9	0	0	NA	1	3	4	8
47	340	TRA	m1	1	0	1	1	4	0	0	0	0	0	0	1	1
38	341	TRA	m3	1	0	1	1	10	3	0	0	0	0	1	0	1
51	342	TRA	m4	1	0	1	1	4	1	0	0	0	0	0	0	0
25	344	TRA	m3	1	0	1	1	4	2	0	0	0	0	0	1	1
30	345	TRA	m1	1	0	1	1	4	1	0	0	0	0	1	0	1
14	347	TRA	m1	1	1	2	2	17	5	0	0	NA	1	1	0	2
26	350	TRA	m1	1	0	1	1	4	2	0	0	0	0	0	1	1
10	352	TRA	m1	1	0	1	1	4	3	0	0	NA	0	1	0	1
42	353	TRA	m3	1	1	3	2	25	1	1	0	0	5	3	2	11
51	356	TRA	m1	1	0	1	1	4	1	0	0	0	0	1	0	1
39	358	TRA	m2	1	0	1	1	4	1	0	0	0	0	0	0	0
44	361	TRA	m1	1	0	1	1	4	1	1	0	0	0	1	0	2
29	365	TRA	m1	1	0	1	1	5	1	0	0	0	1	0	1	2
21	368	TRA	m3	1	0	1	1	4	4	0	0	0	0	2	0	2
44	371	TRA	m4	1	0	1	1	4	1	1	0	0	0	0	0	1
36	373	TRA	m3	1	1	2	2	8	6	0	0	2	0	2	3	7
41	375	TRA	m1	1	0	1	1	4	1	0	0	.	0	1	2	3
43	377	TRA	m3	1	0	1	1	0	1	0	0	0	0	1	0	1
38	380	TRA	m2	1	1	2	2	17	1	0	0	0	4	3	3	10
19	384	TRA	m4	1	1	2	2	8	1	0	0	NA	1	1	0	2
42	385	TRA	m1	1	0	1	1	4	0	0	0	0	0	0	1	1
31	387	TRA	m4	1	0	1	1	0	1	0	0	0	.	1	0	1
40	390	TRA	m3	1	0	1	1	4	1	0	0	0	0	1	0	1
9	395	TRA	m4	1	0	1	1	8	0	0	0	NA	0	0	1	1
26	398	TRA	m4	1	0	1	1	4	3	0	0	3	0	1	0	4
37	400	TRA	m4	1	0	1	1	4	0	0	0	0	0	0	1	1
22	401	TRA	m3	1	0	1	1	4	0	0	0	0	0	0	1	1
11	402	TRA	m1	1	0	1	1	8	0	0	0	NA	0	0	1	1
52	403	TRA	m4	1	0	1	1	4	1	0	0	0	0	0	1	1
50	405	TRA	m1	1	0	1	1	4	1	0	0	0	0	0	1	1
22	406	TRA	m1	1	0	1	1	4	0	0	0	0	0	0	1	1
20	409	TRA	m3	1	0	1	1	4	5	0	0	NA	0	1	0	1
46	410	TRA	m1	1	0	1	1	4	0	0	0	0	0	0	1	1
39	3	TRA	m1	2	0	1	1	4	0	0	0	0	0	0	1	1
32	6	TRA	m2	2	1	2	2	8	1	0	0	0	4	1	0	5
23	7	TRA	m3	2	0	1	1	4	4	0	0	0	0	1	0	1
10	8	TRA	m3	2	1	3	3	55	6	0	0	NA	4	1	3	8
48	9	TRA	m1	2	0	1	1	4	0	0	0	0	0	0	0	0
18	10	TRA	m1	2	0	1	1	4	2	0	0	NA	1	0	0	1
34	11	TRA	m3	2	0	1	1	4	1	0	0	0	0	0	0	0
16	13	TRA	m2	2	1	3	3	25	3	0	0	NA	5	3	3	11
49	16	TRA	m2	2	0	1	1	4	0	0	0	0	0	0	1	1
33	18	TRA	m3	2	0	1	1	4	1	0	0	0	0	0	0	0
6	20	TRA	m4	2	0	1	1	4	2	0	0	NA	0	1	0	1
39	23	TRA	m4	2	0	1	1	4	0	0	0	0	0	0	1	1
36	24	TRA	m4	2	0	1	1	4	1	0	0	0	0	1	0	1
17	26	TRA	m2	2	1	3	2	25	6	0	0	NA	4	3	3	10
6	29	TRA	m1	2	0	1	1	4	6	0	0	NA	0	1	0	1
11	33	TRA	m2	2	0	1	1	4	2	0	0	NA	0	0	0	0
1	34	TRA	m4	2	1	2	2	8	3	0	0	NA	1	1	0	2
33	36	TRA	m1	2	0	1	1	4	0	0	0	0	0	0	1	1
28	37	TRA	m2	2	1	5	3	33	3	1	0	2	5	3	2	13
40	38	TRA	m4	2	0	1	1	4	0	0	0	0	0	0	0	0
17	39	TRA	m4	2	0	2	2	8	0	0	0	NA	1	0	1	2
33	40	TRA	m2	2	0	1	1	4	1	1	0	0	0	0	0	1
13	41	TRA	m3	2	0	1	1	4	9	0	0	NA	0	1	0	1
35	43	TRA	m4	2	0	1	1	4	0	0	0	0	0	0	1	1
41	44	TRA	m3	2	0	3	2	17	9	1	0	1	0	2	4	8
9	48	TRA	m1	2	0	1	1	4	2	0	0	NA	0	0	0	0
5	49	TRA	m1	2	0	3	1	17	1	0	0	NA	1	0	0	1
30	51	TRA	m4	2	1	2	1	17	1	0	0	0	3	1	0	4
47	52	TRA	m2	2	0	1	1	4	0	0	0	0	0	0	1	1
34	55	TRA	m1	2	0	1	1	4	0	0	0	0	0	0	1	1
9	57	TRA	m2	2	1	9	3	75	7	2	1	NA	5	3	4	15
35	59	TRA	m1	2	0	1	1	4	0	0	0	0	0	0	1	1
24	60	TRA	m1	2	0	1	1	4	0	0	0	0	0	0	1	1
2	61	TRA	m3	2	1	3	2	25	8	0	0	NA	5	2	4	11
7	65	TRA	m1	2	0	1	1	4	0	0	0	NA	0	0	1	1
32	66	TRA	m3	2	1	2	2	18	2	0	0	0	4	1	0	5
35	69	TRA	m3	2	0	1	1	4	2	0	0	0	0	0	1	1
44	70	TRA	m2	2	0	1	1	8	5	0	0	2	0	1	3	6
49	72	TRA	m1	2	0	1	1	4	0	0	0	0	0	0	1	1
21	74	TRA	m4	2	1	3	2	16	1	1	0	0	4	1	0	6
4	78	TRA	m1	2	0	1	1	8	4	0	0	NA	1	1	0	2
13	80	TRA	m1	2	0	1	1	4	7	0	0	NA	0	1	0	1
42	82	TRA	m2	2	1	8	3	67	9	1	0	4	4	3	4	16
51	83	TRA	m3	2	0	1	1	4	0	0	0	0	0	0	1	1
2	84	TRA	m1	2	0	1	1	8	2	0	0	NA	0	1	0	1
24	85	TRA	m3	2	1	3	2	25	4	0	0	0	5	3	0	8
41	86	TRA	m2	2	1	2	1	8	3	1	0	.	0	3	4	8
25	88	TRA	m4	2	0	1	1	4	0	0	0	0	0	0	1	1
2	89	TRA	m4	2	0	1	1	4	4	0	0	NA	0	1	0	1
8	91	TRA	m3	2	0	1	1	4	3	0	0	NA	0	1	0	1
32	96	TRA	m1	2	1	3	2	25	0	0	0	0	5	0	1	6
5	99	TRA	m2	2	0	1	1	4	1	0	0	NA	0	1	0	1
35	101	TRA	m2	2	0	1	1	4	3	0	0	0	0	1	0	1
29	104	TRA	m3	2	0	1	1	4	0	0	0	0	0	0	1	1
44	105	TRA	m3	2	0	1	1	4	1	0	0	0	0	0	1	1
9	106	TRA	m3	2	1	4	3	33	4	1	0	NA	4	1	4	10
17	108	TRA	m1	2	1	2	2	17	0	0	0	NA	5	0	0	5
28	109	TRA	m4	2	1	2	2	17	3	0	0	0	4	0	0	4
32	110	TRA	m4	2	1	2	2	17	1	0	0	0	1	1	0	2
36	117	TRA	m2	2	0	2	1	4	3	0	0	4	0	1	3	8
26	119	TRA	m2	2	1	2	2	30	9	0	0	2	0	2	3	7
47	120	TRA	m4	2	0	1	1	4	0	0	0	0	0	0	1	1
51	123	TRA	m2	2	0	1	1	4	1	0	0	0	0	1	0	1
46	125	TRA	m4	2	0	1	1	4	1	0	0	0	0	0	1	1
43	128	TRA	m2	2	0	1	1	4	3	0	0	0	0	1	0	1
12	129	TRA	m4	2	0	1	1	4	1	0	0	NA	0	0	1	1
24	130	TRA	m4	2	1	2	2	17	3	0	0	0	5	1	0	6
31	131	TRA	m1	2	0	1	1	2	0	0	0	0	0	0	1	1
13	137	TRA	m2	2	1	2	2	8	5	0	2	NA	4	1	0	7
7	138	TRA	m3	2	1	8	4	70	0	1	0	NA	5	3	2	11
37	139	TRA	m1	2	0	1	1	4	1	0	0	0	0	0	1	1
4	140	TRA	m4	2	0	1	1	4	3	0	0	NA	0	3	3	6
45	141	TRA	m4	2	0	1	1	4	0	0	0	0	0	0	1	1
10	142	TRA	m4	2	1	6	3	50	1	0	2	NA	4	1	0	7
29	143	TRA	m4	2	0	1	1	4	0	0	0	0	0	0	1	1
27	144	TRA	m2	2	0	1	1	8	5	0	0	3	0	3	3	9
25	145	TRA	m1	2	0	1	1	4	2	0	0	0	0	0	0	0
23	147	TRA	m2	2	1	7	3	75	6	1	0	3	5	3	3	15
16	148	TRA	m1	2	1	2	2	25	4	0	0	NA	2	1	0	3
50	149	TRA	m4	2	0	1	1	4	1	0	0	0	0	0	1	1
5	153	TRA	m3	2	0	1	1	4	4	0	0	NA	0	1	0	1
14	157	TRA	m3	2	1	2	2	17	6	0	0	NA	1	1	4	6
14	158	TRA	m4	2	1	2	2	17	1	0	0	NA	1	0	0	1
11	160	TRA	m4	2	1	4	2	33	2	0	0	NA	1	3	2	6
20	161	TRA	m4	2	0	1	1	4	8	0	0	NA	0	1	0	1
48	163	TRA	m4	2	0	1	1	4	1	0	0	0	0	0	1	1
19	165	TRA	m1	2	1	2	2	8	0	0	0	NA	1	1	0	2
17	166	TRA	m3	2	0	1	1	4	8	0	0	NA	0	2	0	2
12	169	TRA	m3	2	1	2	2	17	5	0	0	NA	4	1	0	5
15	171	TRA	m1	2	0	1	1	4	6	0	0	NA	0	1	0	1
4	172	TRA	m3	2	0	1	1	4	1	0	0	NA	0	1	0	1
18	174	TRA	m4	2	1	3	2	25	0	0	0	NA	1	0	1	2
26	175	TRA	m3	2	1	2	2	8	8	0	0	4	0	2	3	9
49	176	TRA	m4	2	0	1	1	4	0	0	0	0	0	0	1	1
52	178	TRA	m1	2	0	1	1	4	0	0	0	0	0	0	1	1
7	180	TRA	m2	2	1	3	2	25	1	1	0	NA	5	0	2	8
22	182	TRA	m2	2	0	1	1	4	1	0	0	0	0	0	0	0
14	184	TRA	m2	2	0	1	1	8	6	0	0	NA	0	1	4	5
49	185	TRA	m3	2	0	1	1	4	0	0	0	0	0	0	1	1
18	186	TRA	m3	2	0	1	1	8	11	0	0	NA	0	2	3	5
43	187	TRA	m4	2	0	1	1	4	3	0	0	0	0	1	0	1
27	188	TRA	m1	2	0	1	1	4	1	1	0	0	0	0	0	1
46	191	TRA	m3	2	0	1	1	0	0	0	0	0	0	0	1	1
39	193	TRA	m3	2	0	1	1	2	1	0	0	0	0	0	1	1
40	194	TRA	m2	2	0	1	1	42	1	0	0	0	0	1	0	1
22	195	TRA	m4	2	0	1	1	8	0	0	0	0	0	0	1	1
1	197	TRA	m1	2	1	2	2	4	1	0	0	NA	1	0	1	2
7	198	TRA	m4	2	0	1	1	4	1	1	0	NA	0	0	1	2
36	204	TRA	m1	2	0	1	1	4	2	0	0	0	0	1	0	1
1	206	TRA	m3	2	1	2	2	17	4	0	0	NA	1	1	0	2
48	207	TRA	m2	2	0	1	1	10	1	0	0	0	0	0	0	0
11	209	TRA	m3	2	1	2	2	4	1	1	0	NA	1	0	0	2
45	211	TRA	m2	2	0	1	1	4	0	0	0	0	0	0	1	1
28	214	TRA	m3	2	0	1	1	4	2	0	0	0	0	1	0	1
12	216	TRA	m1	2	0	1	1	4	0	0	0	NA	0	0	1	1
27	217	TRA	m4	2	0	1	1	8	2	0	0	0	0	3	0	3
21	218	TRA	m1	2	0	1	1	4	3	0	0	2	0	1	3	6
15	222	TRA	m3	2	0	1	1	4	9	0	0	NA	0	2	0	2
13	223	TRA	m4	2	0	1	1	50	0	0	0	NA	0	1	0	1
37	224	TRA	m2	2	1	6	3	25	8	2	0	4	5	3	3	17
38	225	TRA	m4	2	1	3	2	4	3	0	0	0	4	0	0	4
52	226	TRA	m2	2	0	1	1	4	0	0	0	0	0	0	1	1
29	227	TRA	m2	2	0	1	1	4	3	1	0	0	0	0	1	2
1	228	TRA	m2	2	1	3	2	25	4	2	0	NA	1	0	1	4
19	229	TRA	m3	2	1	2	2	16	4	1	0	NA	1	1	0	3
23	232	TRA	m4	2	0	1	2	4	0	0	1	0	0	0	1	2
20	235	TRA	m1	2	0	1	1	4	9	0	0	NA	0	1	0	1
42	238	TRA	m4	2	0	1	1	4	0	0	0	0	0	1	0	1
8	239	TRA	m1	2	0	1	1	8	2	0	0	NA	0	3	0	3
3	240	TRA	m1	2	1	2	2	25	3	0	0	NA	1	1	0	2
34	242	TRA	m4	2	0	1	1	4	1	0	0	0	0	0	0	0
45	245	TRA	m1	2	0	1	1	4	0	0	0	0	0	0	1	1
43	247	TRA	m1	2	0	1	1	4	6	0	0	2	0	3	3	8
46	248	TRA	m2	2	0	1	1	4	0	0	0	0	0	0	1	1
23	250	TRA	m1	2	0	1	1	4	0	0	0	0	0	0	1	1
41	251	TRA	m4	2	1	3	2	33	1	0	0	3	4	3	2	12
25	252	TRA	m2	2	0	1	1	4	3	0	0	0	0	1	0	1
16	253	TRA	m3	2	1	7	3	58	5	2	0	NA	5	3	3	13
31	257	TRA	m2	2	1	2	2	17	2	0	0	0	1	1	0	2
12	262	TRA	m2	2	1	4	2	33	0	1	0	NA	1	0	1	3
18	263	TRA	m2	2	1	9	4	75	9	1	0	NA	2	3	4	10
33	266	TRA	m4	2	1	8	3	70	1	0	2	0	4	3	2	11
28	268	TRA	m1	2	0	1	1	4	2	0	0	0	0	1	0	1
16	269	TRA	m4	2	1	3	2	17	2	2	0	NA	1	3	3	9
34	272	TRA	m2	2	1	4	2	20	3	0	0	0	4	0	0	4
47	274	TRA	m3	2	0	1	1	4	1	0	0	0	0	0	1	1
31	276	TRA	m3	2	0	1	1	4	1	0	0	0	0	0	0	0
27	278	TRA	m3	2	0	1	1	4	9	0	0	4	0	4	4	12
37	279	TRA	m3	2	1	3	2	25	8	0	0	4	1	3	3	11
24	281	TRA	m2	2	1	2	2	17	3	1	0	0	5	3	3	12
3	282	TRA	m3	2	1	4	3	30	4	0	0	NA	1	1	0	2
38	283	TRA	m1	2	0	1	1	4	1	0	0	0	0	0	1	1
8	285	TRA	m2	2	0	1	1	4	3	0	0	NA	0	1	0	1
3	286	TRA	m4	2	1	2	2	17	0	2	0	NA	1	1	2	6
5	290	TRA	m4	2	1	4	3	33	0	0	0	NA	4	0	1	5
2	292	TRA	m2	2	1	2	2	17	5	0	0	NA	1	1	0	2
4	294	TRA	m2	2	0	1	1	4	2	1	0	NA	0	3	3	7
10	296	TRA	m2	2	1	8	4	62	1	0	2	NA	4	1	0	7
30	297	TRA	m3	2	0	1	1	4	6	0	0	0	0	1	0	1
30	301	TRA	m2	2	1	3	3	25	2	0	0	0	3	1	3	7
15	302	TRA	m4	2	0	1	1	4	3	0	0	NA	0	1	0	1
50	305	TRA	m3	2	0	1	1	4	0	0	0	0	0	0	1	1
21	310	TRA	m2	2	0	2	2	8	3	2	0	0	0	1	0	3
40	311	TRA	m1	2	0	1	1	4	0	0	0	0	0	0	1	1
52	314	TRA	m3	2	0	1	1	4	0	0	0	0	0	0	1	1
15	317	TRA	m2	2	0	1	1	4	3	0	0	NA	0	1	0	1
6	320	TRA	m3	2	0	1	1	4	1	0	0	NA	0	1	0	1
3	323	TRA	m2	2	1	3	3	25	2	0	0	NA	1	1	0	2
50	325	TRA	m2	2	0	1	1	4	0	0	0	0	0	0	1	1
48	329	TRA	m3	2	0	1	1	25	1	0	0	0	0	0	0	0
8	330	TRA	m4	2	1	3	3	20	1	0	0	NA	1	1	0	2
6	331	TRA	m2	2	0	1	1	4	2	0	0	NA	0	1	0	1
45	332	TRA	m3	2	0	1	1	4	0	0	0	0	0	0	1	1
19	337	TRA	m2	2	0	1	1	4	2	0	0	NA	0	2	0	2
20	339	TRA	m2	2	1	4	4	42	9	0	0	NA	1	3	4	8
47	340	TRA	m1	2	0	1	1	4	0	0	0	0	0	0	1	1
38	341	TRA	m3	2	0	1	1	4	3	0	0	0	0	1	0	1
51	342	TRA	m4	2	0	1	1	4	0	0	0	0	0	0	0	0
25	344	TRA	m3	2	0	1	1	4	2	0	0	0	0	0	1	1
30	345	TRA	m1	2	0	1	1	4	1	0	0	0	0	1	0	1
14	347	TRA	m1	2	1	3	3	30	5	0	0	NA	1	1	0	2
26	350	TRA	m1	2	0	1	1	4	2	0	0	0	0	0	1	1
10	352	TRA	m1	2	0	1	1	4	3	0	0	NA	0	1	0	1
42	353	TRA	m3	2	1	4	4	33	1	1	0	0	5	3	2	11
51	356	TRA	m1	2	0	1	1	4	1	0	0	0	0	1	0	1
39	358	TRA	m2	2	0	1	1	4	0	0	0	0	0	0	0	0
44	361	TRA	m1	2	0	1	1	4	0	1	0	0	0	1	0	2
29	365	TRA	m1	2	0	2	2	25	0	0	0	0	1	0	1	2
21	368	TRA	m3	2	0	1	1	4	4	0	0	0	0	1	0	1
44	371	TRA	m4	2	0	1	1	4	1	1	0	0	0	0	0	1
36	373	TRA	m3	2	1	3	3	25	6	0	0	2	0	2	3	7
41	375	TRA	m1	2	0	1	1	4	1	0	0	.	0	1	2	3
43	377	TRA	m3	2	0	1	1	4	1	0	0	0	0	1	0	1
38	380	TRA	m2	2	1	4	4	42	1	0	0	0	4	3	3	10
19	384	TRA	m4	2	1	3	3	20	1	0	0	NA	1	1	0	2
42	385	TRA	m1	2	0	1	1	4	0	0	0	0	0	0	1	1
31	387	TRA	m4	2	.	1	.	0	0	.	.	.	.	.	.	0
40	390	TRA	m3	2	0	1	1	4	0	0	0	0	0	1	0	1
9	395	TRA	m4	2	0	1	1	4	0	0	0	NA	0	0	1	1
26	398	TRA	m4	2	0	2	2	17	3	0	0	3	0	1	0	4
37	400	TRA	m4	2	0	1	1	4	0	0	0	0	0	0	1	1
22	401	TRA	m3	2	0	1	1	4	0	0	0	0	0	0	1	1
11	402	TRA	m1	2	0	2	2	17	0	0	0	NA	0	0	1	1
52	403	TRA	m4	2	0	1	1	4	0	0	0	0	0	0	1	1
50	405	TRA	m1	2	0	1	1	4	1	0	0	0	0	0	1	1
22	406	TRA	m1	2	0	1	1	4	0	0	0	0	0	0	1	1
20	409	TRA	m3	2	0	1	1	4	4	0	0	NA	0	1	0	1
46	410	TRA	m1	2	0	1	1	4	1	0	0	0	0	0	1	1
